# Supplementary material for: Facial expression morphing: enhancing visual fidelity and preserving facial details in CycleGAN-based expression synthesis
Source: PeerJ Comput Sci. 2024 Oct 25;10:e2438. doi: 10.7717/peerj-cs.2438 (PMC11623074; doi:10.7717/peerj-cs.2438)
Supplement: Supplemental Information 1 [file peerj-cs-10-2438-s001.zip]

Archive with 13 entries (10 files):
- code/
- code/any/
- code/any/pretrain.py
- code/any/train_translation.py
- code/eval.bat
- code/face_morph.py
- code/FEM.bat
- code/rafd_preprocess.py
- code/Readme.txt
- code/Readme.txt.bak
- code/run.bat
- code/translate.bat
- code/uvcgan2-main/
