# Supplementary material for: Facial expression morphing: enhancing visual fidelity and preserving facial details in CycleGAN-based expression synthesis
Source: PeerJ Comput Sci. 2024 Oct 25;10:e2438. doi: 10.7717/peerj-cs.2438 (PMC11623074; doi:10.7717/peerj-cs.2438)
Supplement: Supplemental Information 1 [file peerj-cs-10-2438-s001.zip › code/any/pretrain.py]

import argparse
import os

from uvcgan2 import ROOT_OUTDIR, train
from uvcgan2.presets import GEN_PRESETS
from uvcgan2.utils.parsers import add_preset_name_parser, add_batch_size_parser

def parse_cmdargs():
    parser = argparse.ArgumentParser(
        description = 'Pretrain Any dataset generators'
    )
    add_preset_name_parser(parser, 'gen', GEN_PRESETS, 'uvcgan2')
    parser.add_argument("-d", "--dataset", default='rafdb_resized_lanczos', help="dataset")
    add_batch_size_parser(parser, default = 32)
    return parser.parse_args()

def main():
    cmdargs   = parse_cmdargs()
    args_dict = {
        'batch_size' : cmdargs.batch_size,
        'data' : {
            'datasets' : [
                {
                    'dataset' : {
                        'name'   : 'imagedir',
                        'path'   : cmdargs.dataset,
                    },
                    'shape'           : (3, 256, 256),
                    'transform_train' : [
                        'random-flip-horizontal',
                        { 'name' : 'random-rotation', 'degrees' : 10,  },
                        {
                            'name' : 'color-jitter',
                            'brightness' : 0.2,
                            'contrast'   : 0.2,
                            'saturation' : 0.2,
                            'hue'        : 0.2,
                        },
                    ],
                    'transform_test' : None,
                },
            ],
            'merge_type' : 'none',
            'workers'    : 1,
        },
        'epochs'        : 500,
        'discriminator' : None,
        'generator' : {
            **GEN_PRESETS[cmdargs.gen],
            'optimizer'  : {
                'name'  : 'AdamW',
                'lr'    : cmdargs.batch_size * 5e-3 / 512,
                'betas' : (0.9, 0.99),
                'weight_decay' : 0.05,
            },
            'weight_init' : {
                'name'      : 'normal',
                'init_gain' : 0.02,
            }
        },
        'model'      : 'simple-autoencoder',
        'model_args' : {
            'masking' : {
                'name'       : 'image-patch-random',
                'patch_size' : (32, 32),
                'fraction'   : 0.4,
            },
        },
        'scheduler' : {
            'name'    : 'CosineAnnealingWarmRestarts',
            'T_0'     : 100,
            'T_mult'  : 1,
            'eta_min' : cmdargs.batch_size * 5e-8 / 512,
        },
        'loss'             : 'l1',
        'gradient_penalty' : None,
        'steps_per_epoch'  : 32 * 1024 // cmdargs.batch_size,
    # args
        'label'      : f'pretrain-{cmdargs.gen}',
        'outdir'     : os.path.join(ROOT_OUTDIR, cmdargs.dataset),
        'log_level'  : 'DEBUG',
        'checkpoint' : 100,
    }

    train(args_dict)

if __name__ == '__main__':
    main()
