# Supplementary material for: Facial expression morphing: enhancing visual fidelity and preserving facial details in CycleGAN-based expression synthesis
Source: PeerJ Comput Sci. 2024 Oct 25;10:e2438. doi: 10.7717/peerj-cs.2438 (PMC11623074; doi:10.7717/peerj-cs.2438)
Supplement: Supplemental Information 1 [file peerj-cs-10-2438-s001.zip › code/any/train_translation.py]

import argparse
import os

from uvcgan2               import ROOT_OUTDIR, train
from uvcgan2.presets       import GEN_PRESETS, BH_PRESETS
from uvcgan2.utils.parsers import add_preset_name_parser

def parse_cmdargs():
    parser = argparse.ArgumentParser(
        description = 'Train Any I2I model'
    )

    add_preset_name_parser(parser, 'gen',  GEN_PRESETS, 'uvcgan2')
    add_preset_name_parser(parser, 'head', BH_PRESETS,  'bsd', 'batch head')
    parser.add_argument("-d", "--dataset", default='rafdb_resized_lanczos', help="dataset")

    parser.add_argument(
        '--no-pretrain', dest = 'no_pretrain', action = 'store_true',
        help = 'disable uasge of the pre-trained generator'
    )

    parser.add_argument(
        '--labmda-gp', dest = 'lambda_gp', type = float,
        default = 1.0, help = 'magnitude of the gradient penalty'
    )

    parser.add_argument(
        '--labmda-cycle', dest = 'lambda_cyc', type = float,
        default = 5.0, help = 'magnitude of the cycle-consisntecy loss'
    )

    parser.add_argument(
        '--lr-gen', dest = 'lr_gen', type = float,
        default = 1e-4, help = 'learning rate of the generator'
    )
    parser.add_argument(
        '--domain_a', type = str,
        default = 'neutral', help = 'domain A'
    )
    parser.add_argument(
        '--domain_b', type = str,
        default = 'happy', help = 'domain B'
    )

    return parser.parse_args()

def get_transfer_preset(cmdargs):
    if cmdargs.no_pretrain:
        return None

    base_model = (
        f'{cmdargs.dataset}/'
        'model_m(simple-autoencoder)_d(None)'
        f"_g({GEN_PRESETS[cmdargs.gen]['model']})_pretrain-{cmdargs.gen}"
    )

    return {
        'base_model' : base_model,
        'transfer_map'  : {
            'gen_ab' : 'encoder',
            'gen_ba' : 'encoder',
        },
        'strict'        : True,
        'allow_partial' : False,
        'fuzzy'         : None,
    }

def main():
    cmdargs   = parse_cmdargs()
    args_dict = {
        'batch_size' : 1,
        'data' : {
            'datasets' : [
                {
                    'dataset' : {
                        'name'   : 'image-domain-hierarchy',
                        'domain' : domain,
                        'path'   : f'{cmdargs.dataset}',
                    },
                    'shape'           : (3, 256, 256),
                    'transform_train' : [
                        'random-flip-horizontal',
                    ],
                    'transform_test' : None,
                } for domain in [ cmdargs.domain_a, cmdargs.domain_b ]
            ],
            'merge_type' : 'unpaired',
            'workers'    : 1,
        },
        'epochs'      : 500,
        'discriminator' : {
            'model'      : 'basic',
            'model_args' : { 'shrink_output' : False, },
            'optimizer'  : {
                'name'  : 'Adam',
                'lr'    : 1e-4,
                'betas' : (0.5, 0.99),
            },
            'weight_init' : {
                'name'      : 'normal',
                'init_gain' : 0.02,
            },
            'spectr_norm' : True,
        },
        'generator' : {
            **GEN_PRESETS[cmdargs.gen],
            'optimizer'  : {
                'name'  : 'Adam',
                'lr'    : cmdargs.lr_gen,
                'betas' : (0.5, 0.99),
            },
            'weight_init' : {
                'name'      : 'normal',
                'init_gain' : 0.02,
            },
        },
        'model' : 'uvcgan2',
        'model_args' : {
            'lambda_a'        : cmdargs.lambda_cyc,
            'lambda_b'        : cmdargs.lambda_cyc,
            'lambda_idt'      : 0.5,
            'avg_momentum'    : 0.9999,
            'head_queue_size' : 3,
            'head_config'     : {
                'name'            : BH_PRESETS[cmdargs.head],
                'input_features'  : 512,
                'output_features' : 1,
                'activ'           : 'leakyrelu',
            },
        },
        'gradient_penalty' : {
            'center'    : 0,
            'lambda_gp' : cmdargs.lambda_gp,
            'mix_type'  : 'real-fake',
            'reduction' : 'mean',
        },
        'scheduler'       : None,
        'loss'            : 'lsgan',
        'steps_per_epoch' : 2000,
        'transfer'        : get_transfer_preset(cmdargs),
    # args
        'label'  : (
            f'{cmdargs.gen}-{cmdargs.head}_({cmdargs.no_pretrain}'
            f'_{cmdargs.lambda_cyc}_{cmdargs.lambda_gp}_{cmdargs.lr_gen})'
        ),
        'outdir' : os.path.join(ROOT_OUTDIR, f'{cmdargs.dataset}', f'{cmdargs.domain_a}2{cmdargs.domain_b}'),
        'log_level'  : 'DEBUG',
        'checkpoint' : 100,
    }

    train(args_dict)

if __name__ == '__main__':
    main()
