# Supplementary material for: Facial expression morphing: enhancing visual fidelity and preserving facial details in CycleGAN-based expression synthesis
Source: PeerJ Comput Sci. 2024 Oct 25;10:e2438. doi: 10.7717/peerj-cs.2438 (PMC11623074; doi:10.7717/peerj-cs.2438)
Supplement: Supplemental Information 1 [file peerj-cs-10-2438-s001.zip › code/eval.bat]

scripts/eval_fid.py outdir/rafd_front_resized_lanczos/angry2contemptuous/model_m(uvcgan2)_d(basic)_g(vit-modnet)_uvcgan2-bsd_(False_5.0_1.0_0.0001)--kid-size 20
scripts/eval_fid.py outdir/rafd_front_resized_lanczos/angry2disgusted/model_m(uvcgan2)_d(basic)_g(vit-modnet)_uvcgan2-bsd_(False_5.0_1.0_0.0001)--kid-size 20
scripts/eval_fid.py outdir/rafd_front_resized_lanczos/angry2fearful/model_m(uvcgan2)_d(basic)_g(vit-modnet)_uvcgan2-bsd_(False_5.0_1.0_0.0001)--kid-size 20
scripts/eval_fid.py outdir/rafd_front_resized_lanczos/angry2happy/model_m(uvcgan2)_d(basic)_g(vit-modnet)_uvcgan2-bsd_(False_5.0_1.0_0.0001)--kid-size 20
scripts/eval_fid.py outdir/rafd_front_resized_lanczos/angry2neutral/model_m(uvcgan2)_d(basic)_g(vit-modnet)_uvcgan2-bsd_(False_5.0_1.0_0.0001)--kid-size 20
scripts/eval_fid.py outdir/rafd_front_resized_lanczos/angry2sad/model_m(uvcgan2)_d(basic)_g(vit-modnet)_uvcgan2-bsd_(False_5.0_1.0_0.0001)--kid-size 20
scripts/eval_fid.py outdir/rafd_front_resized_lanczos/angry2surprised/model_m(uvcgan2)_d(basic)_g(vit-modnet)_uvcgan2-bsd_(False_5.0_1.0_0.0001)--kid-size 20
scripts/eval_fid.py outdir/rafd_front_resized_lanczos/contemptuous2disgusted/model_m(uvcgan2)_d(basic)_g(vit-modnet)_uvcgan2-bsd_(False_5.0_1.0_0.0001)--kid-size 20
scripts/eval_fid.py outdir/rafd_front_resized_lanczos/contemptuous2fearful/model_m(uvcgan2)_d(basic)_g(vit-modnet)_uvcgan2-bsd_(False_5.0_1.0_0.0001)--kid-size 20
scripts/eval_fid.py outdir/rafd_front_resized_lanczos/contemptuous2happy/model_m(uvcgan2)_d(basic)_g(vit-modnet)_uvcgan2-bsd_(False_5.0_1.0_0.0001)--kid-size 20
scripts/eval_fid.py outdir/rafd_front_resized_lanczos/contemptuous2neutral/model_m(uvcgan2)_d(basic)_g(vit-modnet)_uvcgan2-bsd_(False_5.0_1.0_0.0001)--kid-size 20
scripts/eval_fid.py outdir/rafd_front_resized_lanczos/contemptuous2sad/model_m(uvcgan2)_d(basic)_g(vit-modnet)_uvcgan2-bsd_(False_5.0_1.0_0.0001)--kid-size 20
scripts/eval_fid.py outdir/rafd_front_resized_lanczos/contemptuous2surprised/model_m(uvcgan2)_d(basic)_g(vit-modnet)_uvcgan2-bsd_(False_5.0_1.0_0.0001)--kid-size 20
scripts/eval_fid.py outdir/rafd_front_resized_lanczos/disgusted2fearful/model_m(uvcgan2)_d(basic)_g(vit-modnet)_uvcgan2-bsd_(False_5.0_1.0_0.0001)--kid-size 20
scripts/eval_fid.py outdir/rafd_front_resized_lanczos/disgusted2happy/model_m(uvcgan2)_d(basic)_g(vit-modnet)_uvcgan2-bsd_(False_5.0_1.0_0.0001)--kid-size 20
scripts/eval_fid.py outdir/rafd_front_resized_lanczos/disgusted2neutral/model_m(uvcgan2)_d(basic)_g(vit-modnet)_uvcgan2-bsd_(False_5.0_1.0_0.0001)--kid-size 20
scripts/eval_fid.py outdir/rafd_front_resized_lanczos/disgusted2sad/model_m(uvcgan2)_d(basic)_g(vit-modnet)_uvcgan2-bsd_(False_5.0_1.0_0.0001)--kid-size 20
scripts/eval_fid.py outdir/rafd_front_resized_lanczos/disgusted2surprised/model_m(uvcgan2)_d(basic)_g(vit-modnet)_uvcgan2-bsd_(False_5.0_1.0_0.0001)--kid-size 20
scripts/eval_fid.py outdir/rafd_front_resized_lanczos/fearful2happy/model_m(uvcgan2)_d(basic)_g(vit-modnet)_uvcgan2-bsd_(False_5.0_1.0_0.0001)--kid-size 20
scripts/eval_fid.py outdir/rafd_front_resized_lanczos/fearful2neutral/model_m(uvcgan2)_d(basic)_g(vit-modnet)_uvcgan2-bsd_(False_5.0_1.0_0.0001)--kid-size 20
scripts/eval_fid.py outdir/rafd_front_resized_lanczos/fearful2sad/model_m(uvcgan2)_d(basic)_g(vit-modnet)_uvcgan2-bsd_(False_5.0_1.0_0.0001)--kid-size 20
scripts/eval_fid.py outdir/rafd_front_resized_lanczos/fearful2surprised/model_m(uvcgan2)_d(basic)_g(vit-modnet)_uvcgan2-bsd_(False_5.0_1.0_0.0001)--kid-size 20
scripts/eval_fid.py outdir/rafd_front_resized_lanczos/happy2neutral/model_m(uvcgan2)_d(basic)_g(vit-modnet)_uvcgan2-bsd_(False_5.0_1.0_0.0001)--kid-size 20
scripts/eval_fid.py outdir/rafd_front_resized_lanczos/happy2sad/model_m(uvcgan2)_d(basic)_g(vit-modnet)_uvcgan2-bsd_(False_5.0_1.0_0.0001)--kid-size 20
scripts/eval_fid.py outdir/rafd_front_resized_lanczos/happy2surprised/model_m(uvcgan2)_d(basic)_g(vit-modnet)_uvcgan2-bsd_(False_5.0_1.0_0.0001)--kid-size 20
scripts/eval_fid.py outdir/rafd_front_resized_lanczos/neutral2sad/model_m(uvcgan2)_d(basic)_g(vit-modnet)_uvcgan2-bsd_(False_5.0_1.0_0.0001)--kid-size 20
scripts/eval_fid.py outdir/rafd_front_resized_lanczos/neutral2surprised/model_m(uvcgan2)_d(basic)_g(vit-modnet)_uvcgan2-bsd_(False_5.0_1.0_0.0001)--kid-size 20
scripts/eval_fid.py outdir/rafd_front_resized_lanczos/sad2surprised/model_m(uvcgan2)_d(basic)_g(vit-modnet)_uvcgan2-bsd_(False_5.0_1.0_0.0001)--kid-size 20

scripts/eval_fid.py outdir/rafd_front_resized_lanczos/angry2contemptuous/model_m(uvcgan2)_d(basic)_g(vit-unet)_uvcgan-bsd_(False_5.0_1.0_0.0001)--kid-size 20
scripts/eval_fid.py outdir/rafd_front_resized_lanczos/angry2disgusted/model_m(uvcgan2)_d(basic)_g(vit-unet)_uvcgan-bsd_(False_5.0_1.0_0.0001)--kid-size 20
scripts/eval_fid.py outdir/rafd_front_resized_lanczos/angry2fearful/model_m(uvcgan2)_d(basic)_g(vit-unet)_uvcgan-bsd_(False_5.0_1.0_0.0001)--kid-size 20
scripts/eval_fid.py outdir/rafd_front_resized_lanczos/angry2happy/model_m(uvcgan2)_d(basic)_g(vit-unet)_uvcgan-bsd_(False_5.0_1.0_0.0001)--kid-size 20
scripts/eval_fid.py outdir/rafd_front_resized_lanczos/angry2neutral/model_m(uvcgan2)_d(basic)_g(vit-unet)_uvcgan-bsd_(False_5.0_1.0_0.0001)--kid-size 20
scripts/eval_fid.py outdir/rafd_front_resized_lanczos/angry2sad/model_m(uvcgan2)_d(basic)_g(vit-unet)_uvcgan-bsd_(False_5.0_1.0_0.0001)--kid-size 20
scripts/eval_fid.py outdir/rafd_front_resized_lanczos/angry2surprised/model_m(uvcgan2)_d(basic)_g(vit-unet)_uvcgan-bsd_(False_5.0_1.0_0.0001)--kid-size 20
scripts/eval_fid.py outdir/rafd_front_resized_lanczos/contemptuous2disgusted/model_m(uvcgan2)_d(basic)_g(vit-unet)_uvcgan-bsd_(False_5.0_1.0_0.0001)--kid-size 20
scripts/eval_fid.py outdir/rafd_front_resized_lanczos/contemptuous2fearful/model_m(uvcgan2)_d(basic)_g(vit-unet)_uvcgan-bsd_(False_5.0_1.0_0.0001)--kid-size 20
scripts/eval_fid.py outdir/rafd_front_resized_lanczos/contemptuous2happy/model_m(uvcgan2)_d(basic)_g(vit-unet)_uvcgan-bsd_(False_5.0_1.0_0.0001)--kid-size 20
scripts/eval_fid.py outdir/rafd_front_resized_lanczos/contemptuous2neutral/model_m(uvcgan2)_d(basic)_g(vit-unet)_uvcgan-bsd_(False_5.0_1.0_0.0001)--kid-size 20
scripts/eval_fid.py outdir/rafd_front_resized_lanczos/contemptuous2sad/model_m(uvcgan2)_d(basic)_g(vit-unet)_uvcgan-bsd_(False_5.0_1.0_0.0001)--kid-size 20
scripts/eval_fid.py outdir/rafd_front_resized_lanczos/contemptuous2surprised/model_m(uvcgan2)_d(basic)_g(vit-unet)_uvcgan-bsd_(False_5.0_1.0_0.0001)--kid-size 20
scripts/eval_fid.py outdir/rafd_front_resized_lanczos/disgusted2fearful/model_m(uvcgan2)_d(basic)_g(vit-unet)_uvcgan-bsd_(False_5.0_1.0_0.0001)--kid-size 20
scripts/eval_fid.py outdir/rafd_front_resized_lanczos/disgusted2happy/model_m(uvcgan2)_d(basic)_g(vit-unet)_uvcgan-bsd_(False_5.0_1.0_0.0001)--kid-size 20
scripts/eval_fid.py outdir/rafd_front_resized_lanczos/disgusted2neutral/model_m(uvcgan2)_d(basic)_g(vit-unet)_uvcgan-bsd_(False_5.0_1.0_0.0001)--kid-size 20
scripts/eval_fid.py outdir/rafd_front_resized_lanczos/disgusted2sad/model_m(uvcgan2)_d(basic)_g(vit-unet)_uvcgan-bsd_(False_5.0_1.0_0.0001)--kid-size 20
scripts/eval_fid.py outdir/rafd_front_resized_lanczos/disgusted2surprised/model_m(uvcgan2)_d(basic)_g(vit-unet)_uvcgan-bsd_(False_5.0_1.0_0.0001)--kid-size 20
scripts/eval_fid.py outdir/rafd_front_resized_lanczos/fearful2happy/model_m(uvcgan2)_d(basic)_g(vit-unet)_uvcgan-bsd_(False_5.0_1.0_0.0001)--kid-size 20
scripts/eval_fid.py outdir/rafd_front_resized_lanczos/fearful2neutral/model_m(uvcgan2)_d(basic)_g(vit-unet)_uvcgan-bsd_(False_5.0_1.0_0.0001)--kid-size 20
scripts/eval_fid.py outdir/rafd_front_resized_lanczos/fearful2sad/model_m(uvcgan2)_d(basic)_g(vit-unet)_uvcgan-bsd_(False_5.0_1.0_0.0001)--kid-size 20
scripts/eval_fid.py outdir/rafd_front_resized_lanczos/fearful2surprised/model_m(uvcgan2)_d(basic)_g(vit-unet)_uvcgan-bsd_(False_5.0_1.0_0.0001)--kid-size 20
scripts/eval_fid.py outdir/rafd_front_resized_lanczos/happy2neutral/model_m(uvcgan2)_d(basic)_g(vit-unet)_uvcgan-bsd_(False_5.0_1.0_0.0001)--kid-size 20
scripts/eval_fid.py outdir/rafd_front_resized_lanczos/happy2sad/model_m(uvcgan2)_d(basic)_g(vit-unet)_uvcgan-bsd_(False_5.0_1.0_0.0001)--kid-size 20
scripts/eval_fid.py outdir/rafd_front_resized_lanczos/happy2surprised/model_m(uvcgan2)_d(basic)_g(vit-unet)_uvcgan-bsd_(False_5.0_1.0_0.0001)--kid-size 20
scripts/eval_fid.py outdir/rafd_front_resized_lanczos/neutral2sad/model_m(uvcgan2)_d(basic)_g(vit-unet)_uvcgan-bsd_(False_5.0_1.0_0.0001)--kid-size 20
scripts/eval_fid.py outdir/rafd_front_resized_lanczos/neutral2surprised/model_m(uvcgan2)_d(basic)_g(vit-unet)_uvcgan-bsd_(False_5.0_1.0_0.0001)--kid-size 20
scripts/eval_fid.py outdir/rafd_front_resized_lanczos/sad2surprised/model_m(uvcgan2)_d(basic)_g(vit-unet)_uvcgan-bsd_(False_5.0_1.0_0.0001)--kid-size 20
​

scripts/eval_fid.py outdir/rafd_front_resized_lanczos/angry2contemptuous/model_m(uvcgan2)_d(basic)_g(unet_256)_unet-bsd_(False_5.0_1.0_0.0001)--kid-size 20
scripts/eval_fid.py outdir/rafd_front_resized_lanczos/angry2disgusted/model_m(uvcgan2)_d(basic)_g(unet_256)_unet-bsd_(False_5.0_1.0_0.0001)--kid-size 20
scripts/eval_fid.py outdir/rafd_front_resized_lanczos/angry2fearful/model_m(uvcgan2)_d(basic)_g(unet_256)_unet-bsd_(False_5.0_1.0_0.0001)--kid-size 20
scripts/eval_fid.py outdir/rafd_front_resized_lanczos/angry2happy/model_m(uvcgan2)_d(basic)_g(unet_256)_unet-bsd_(False_5.0_1.0_0.0001)--kid-size 20
scripts/eval_fid.py outdir/rafd_front_resized_lanczos/angry2neutral/model_m(uvcgan2)_d(basic)_g(unet_256)_unet-bsd_(False_5.0_1.0_0.0001)--kid-size 20
scripts/eval_fid.py outdir/rafd_front_resized_lanczos/angry2sad/model_m(uvcgan2)_d(basic)_g(unet_256)_unet-bsd_(False_5.0_1.0_0.0001)--kid-size 20
scripts/eval_fid.py outdir/rafd_front_resized_lanczos/angry2surprised/model_m(uvcgan2)_d(basic)_g(unet_256)_unet-bsd_(False_5.0_1.0_0.0001)--kid-size 20
scripts/eval_fid.py outdir/rafd_front_resized_lanczos/contemptuous2disgusted/model_m(uvcgan2)_d(basic)_g(unet_256)_unet-bsd_(False_5.0_1.0_0.0001)
scripts/eval_fid.py outdir/rafd_front_resized_lanczos/contemptuous2fearful/model_m(uvcgan2)_d(basic)_g(unet_256)_unet-bsd_(False_5.0_1.0_0.0001)--kid-size 20
scripts/eval_fid.py outdir/rafd_front_resized_lanczos/contemptuous2happy/model_m(uvcgan2)_d(basic)_g(unet_256)_unet-bsd_(False_5.0_1.0_0.0001)--kid-size 20
scripts/eval_fid.py outdir/rafd_front_resized_lanczos/contemptuous2neutral/model_m(uvcgan2)_d(basic)_g(unet_256)_unet-bsd_(False_5.0_1.0_0.0001)--kid-size 20
scripts/eval_fid.py outdir/rafd_front_resized_lanczos/contemptuous2sad/model_m(uvcgan2)_d(basic)_g(unet_256)_unet-bsd_(False_5.0_1.0_0.0001)--kid-size 20
scripts/eval_fid.py outdir/rafd_front_resized_lanczos/contemptuous2surprised/model_m(uvcgan2)_d(basic)_g(unet_256)_unet-bsd_(False_5.0_1.0_0.0001)--kid-size 20
scripts/eval_fid.py outdir/rafd_front_resized_lanczos/disgusted2fearful/model_m(uvcgan2)_d(basic)_g(unet_256)_unet-bsd_(False_5.0_1.0_0.0001)--kid-size 20
scripts/eval_fid.py outdir/rafd_front_resized_lanczos/disgusted2happy/model_m(uvcgan2)_d(basic)_g(unet_256)_unet-bsd_(False_5.0_1.0_0.0001)--kid-size 20
scripts/eval_fid.py outdir/rafd_front_resized_lanczos/disgusted2neutral/model_m(uvcgan2)_d(basic)_g(unet_256)_unet-bsd_(False_5.0_1.0_0.0001)--kid-size 20
scripts/eval_fid.py outdir/rafd_front_resized_lanczos/disgusted2sad/model_m(uvcgan2)_d(basic)_g(unet_256)_unet-bsd_(False_5.0_1.0_0.0001)--kid-size 20
scripts/eval_fid.py outdir/rafd_front_resized_lanczos/disgusted2surprised/model_m(uvcgan2)_d(basic)_g(unet_256)_unet-bsd_(False_5.0_1.0_0.0001)--kid-size 20
scripts/eval_fid.py outdir/rafd_front_resized_lanczos/fearful2happy/model_m(uvcgan2)_d(basic)_g(unet_256)_unet-bsd_(False_5.0_1.0_0.0001)--kid-size 20
scripts/eval_fid.py outdir/rafd_front_resized_lanczos/fearful2neutral/model_m(uvcgan2)_d(basic)_g(unet_256)_unet-bsd_(False_5.0_1.0_0.0001)--kid-size 20
scripts/eval_fid.py outdir/rafd_front_resized_lanczos/fearful2sad/model_m(uvcgan2)_d(basic)_g(unet_256)_unet-bsd_(False_5.0_1.0_0.0001)--kid-size 20
scripts/eval_fid.py outdir/rafd_front_resized_lanczos/fearful2surprised/model_m(uvcgan2)_d(basic)_g(unet_256)_unet-bsd_(False_5.0_1.0_0.0001)--kid-size 20
scripts/eval_fid.py outdir/rafd_front_resized_lanczos/happy2neutral/model_m(uvcgan2)_d(basic)_g(unet_256)_unet-bsd_(False_5.0_1.0_0.0001)--kid-size 20
scripts/eval_fid.py outdir/rafd_front_resized_lanczos/happy2sad/model_m(uvcgan2)_d(basic)_g(unet_256)_unet-bsd_(False_5.0_1.0_0.0001)--kid-size 20
scripts/eval_fid.py outdir/rafd_front_resized_lanczos/happy2surprised/model_m(uvcgan2)_d(basic)_g(unet_256)_unet-bsd_(False_5.0_1.0_0.0001)--kid-size 20
scripts/eval_fid.py outdir/rafd_front_resized_lanczos/neutral2sad/model_m(uvcgan2)_d(basic)_g(unet_256)_unet-bsd_(False_5.0_1.0_0.0001)--kid-size 20
scripts/eval_fid.py outdir/rafd_front_resized_lanczos/neutral2surprised/model_m(uvcgan2)_d(basic)_g(unet_256)_unet-bsd_(False_5.0_1.0_0.0001)--kid-size 20
scripts/eval_fid.py outdir/rafd_front_resized_lanczos/sad2surprised/model_m(uvcgan2)_d(basic)_g(unet_256)_unet-bsd_(False_5.0_1.0_0.0001)--kid-size 20
