# Supplementary material for: Facial expression morphing: enhancing visual fidelity and preserving facial details in CycleGAN-based expression synthesis
Source: PeerJ Comput Sci. 2024 Oct 25;10:e2438. doi: 10.7717/peerj-cs.2438 (PMC11623074; doi:10.7717/peerj-cs.2438)
Supplement: Supplemental Information 1 [file peerj-cs-10-2438-s001.zip › code/face_morph.py]

import numpy as np
import cv2
import dlib
from scipy.spatial import Delaunay
import sys
import shutil
import os
import glob
import argparse
from tqdm import tqdm
import pathlib
import copy

predictor_model = 'shape_predictor_68_face_landmarks.dat'

# get facial features by using dlib
def get_points(image, additional=1):
    
    face_detector = dlib.get_frontal_face_detector()
    face_pose_predictor = dlib.shape_predictor(predictor_model)
    try:
        detected_face = face_detector(image, 1)[0]
    except:
        print('No face detected in image {}'.format(image))
    pose_landmarks = face_pose_predictor(image, detected_face)
    points = []
    #for p in pose_landmarks.parts():
    for idx, p in enumerate(pose_landmarks.parts()):
        #if idx > 16:
        #    points.append([p.x, p.y])
        points.append([p.x, p.y])

    
    x = image.shape[1] - 1
    y = image.shape[0] - 1

    #Extra facial expression points
    add_0 = copy.deepcopy(points[33])
    add_1 = copy.deepcopy(points[17])
    add_2 = copy.deepcopy(points[26])
    
    add_0[1] = 50
    add_1[1] -= 50
    add_2[1] -= 50
    if additional >= 1:
        points.append(add_0)
    if additional >= 2:
        points.append(add_1)
    if additional >= 3:
        points.append(add_2)

    return np.array(points)


def get_triangles(points):
    
    return Delaunay(points).simplices


def affine_transform(input_image, input_triangle, output_triangle, size):
    
    warp_matrix = cv2.getAffineTransform(
        np.float32(input_triangle), np.float32(output_triangle))
    output_image = cv2.warpAffine(input_image, warp_matrix, (size[0], size[1]), None,
                                  flags=cv2.INTER_LINEAR, borderMode=cv2.BORDER_REFLECT_101)
    return output_image


def morph_triangle(img1, img2, img, tri1, tri2, tri, alpha):
    
    rect1 = cv2.boundingRect(np.float32([tri1]))
    rect2 = cv2.boundingRect(np.float32([tri2]))
    rect = cv2.boundingRect(np.float32([tri]))

    tri_rect1 = []
    tri_rect2 = []
    tri_rect_warped = []

    for i in range(0, 3):
        tri_rect_warped.append(
            ((tri[i][0] - rect[0]), (tri[i][1] - rect[1])))
        tri_rect1.append(
            ((tri1[i][0] - rect1[0]), (tri1[i][1] - rect1[1])))
        tri_rect2.append(
            ((tri2[i][0] - rect2[0]), (tri2[i][1] - rect2[1])))

    
    img1_rect = img1[rect1[1]:rect1[1] +
                     rect1[3], rect1[0]:rect1[0] + rect1[2]]
    img2_rect = img2[rect2[1]:rect2[1] +
                     rect2[3], rect2[0]:rect2[0] + rect2[2]]

    size = (rect[2], rect[3])
    warped_img1 = affine_transform(
        img1_rect, tri_rect1, tri_rect_warped, size)
    warped_img2 = affine_transform(
        img2_rect, tri_rect2, tri_rect_warped, size)

    
    img_rect = (1.0 - alpha) * warped_img1 + alpha * warped_img2

    
    mask = np.zeros((rect[3], rect[2], 3), dtype=np.float32)
    cv2.fillConvexPoly(mask, np.int32(tri_rect_warped), (1.0, 1.0, 1.0), 16, 0)

    
    img[rect[1]:rect[1] + rect[3], rect[0]:rect[0] + rect[2]] = \
        img[rect[1]:rect[1] + rect[3], rect[0]:rect[0] +
            rect[2]] * (1 - mask) + img_rect * mask


def morph_faces(filename1, filename2, alpha=0.9, additional=1):
    
    img1 = cv2.imread(filename1)
    img2 = cv2.imread(filename2)

    points1 = get_points(img1, additional=additional)
    points2 = get_points(img2, additional=additional)
    points = (1 - alpha) * np.array(points1) + alpha * np.array(points2)

    img1 = np.float32(img1)
    img2 = np.float32(img2)
    img_morphed = np.zeros(img1.shape, dtype=img1.dtype)
    img_morphed = img1.copy()

    triangles = get_triangles(points)
    #print(len(triangles))
    for idx, i in enumerate(triangles):
        x = i[0]
        y = i[1]
        z = i[2]

        tri1 = [points1[x], points1[y], points1[z]]
        tri2 = [points2[x], points2[y], points2[z]]
        tri = [points[x], points[y], points[z]]

        morph_triangle(img1, img2, img_morphed, tri1, tri2, tri, alpha)
        #cv2.imwrite(f'morphed-{idx}.jpg', img_morphed)

    return np.uint8(img_morphed)


if __name__ == '__main__':
    parser = argparse.ArgumentParser(
        prog='Combine real and fake',
        description='Combine real image (CycleGAN input image) and fake image (CycleGAN output image) to create a new image',
        )
    parser.add_argument('-f', '--folder', type=str, default='evals')
    parser.add_argument('-a', '--alpha', type=float, default=0.9)
    parser.add_argument('-e', '--extra', type=int, default=1)
    args = parser.parse_args()

    pathlib.Path(f"{args.folder}/morphed_a").mkdir(parents=True, exist_ok=True)
    pathlib.Path(f"{args.folder}/morphed_b").mkdir(parents=True, exist_ok=True)
    pathlib.Path(f"{args.folder}/morphed_compare_ab").mkdir(parents=True, exist_ok=True)
    pathlib.Path(f"{args.folder}/morphed_compare_ba").mkdir(parents=True, exist_ok=True)

    real_a = glob.glob(os.path.join(args.folder, 'real_a', '*.png'))
    real_b = glob.glob(os.path.join(args.folder, 'real_b', '*.png'))
    alpha = args.alpha
    extra = args.extra

    for img1 in tqdm(real_a):
        img2 = img1.replace('real_a', 'fake_b')
        img_morphed = morph_faces(img1, img2, alpha, extra)

        im1 = cv2.imread(img1)
        im2 = cv2.imread(img2)
        compare_image = cv2.hconcat([im1, im2, img_morphed])
        cv2.imwrite(img1.replace('real_a', 'morphed_b'), img_morphed)
        cv2.imwrite(img1.replace('real_a', 'morphed_compare_ab'), compare_image)

    for img1 in tqdm(real_b):
        img2 = img1.replace('real_b', 'fake_a')
        img_morphed = morph_faces(img1, img2, alpha, extra)

        im1 = cv2.imread(img1)
        im2 = cv2.imread(img2)
        compare_image = cv2.hconcat([im1, im2, img_morphed])
        cv2.imwrite(img1.replace('real_b', 'morphed_a'), img_morphed)
        cv2.imwrite(img1.replace('real_b', 'morphed_compare_ba'), compare_image)

#python face_morph.py --folder outdir\rafd_front_resized_lanczos\model_m(uvcgan2)_d(basic)_g(vit-modnet)_uvcgan2-bsd_(False_5.0_1.0_0.0001)\angry2contemptuous\evals --extra 3
