# Supplementary material for: Facial expression morphing: enhancing visual fidelity and preserving facial details in CycleGAN-based expression synthesis
Source: PeerJ Comput Sci. 2024 Oct 25;10:e2438. doi: 10.7717/peerj-cs.2438 (PMC11623074; doi:10.7717/peerj-cs.2438)
Supplement: Supplemental Information 1 [file peerj-cs-10-2438-s001.zip › code/rafd_preprocess.py]

#@markdown We implemented some functions to visualize the face landmark detection results. <br/> Run the following cell to activate the functions.

from mediapipe import solutions
from mediapipe.framework.formats import landmark_pb2
import numpy as np
import matplotlib.pyplot as plt

import mediapipe as mp
from mediapipe.tasks import python
from mediapipe.tasks.python import vision

import glob, os, shutil
import pathlib

import cv2
#from google.colab.patches import cv2_imshow

def draw_landmarks_on_image(rgb_image, detection_result):
    face_landmarks_list = detection_result.face_landmarks
    annotated_image = np.copy(rgb_image)

    # Loop through the detected faces to visualize.
    for idx in range(len(face_landmarks_list)):
        face_landmarks = face_landmarks_list[idx]

        # Draw the face landmarks.
        face_landmarks_proto = landmark_pb2.NormalizedLandmarkList()
        face_landmarks_proto.landmark.extend([
            landmark_pb2.NormalizedLandmark(x=landmark.x, y=landmark.y, z=landmark.z) for landmark in face_landmarks
        ])

        
        solutions.drawing_utils.draw_landmarks(
            image=annotated_image,
            landmark_list=face_landmarks_proto,
            connections=mp.solutions.face_mesh.FACEMESH_CONTOURS,
            landmark_drawing_spec=None,
            connection_drawing_spec=mp.solutions.drawing_styles
            .get_default_face_mesh_contours_style())
        
        


    return annotated_image

def plot_face_blendshapes_bar_graph(face_blendshapes):
    # Extract the face blendshapes category names and scores.
    face_blendshapes_names = [face_blendshapes_category.category_name for face_blendshapes_category in face_blendshapes]
    face_blendshapes_scores = [face_blendshapes_category.score for face_blendshapes_category in face_blendshapes]
    # The blendshapes are ordered in decreasing score value.
    face_blendshapes_ranks = range(len(face_blendshapes_names))

    fig, ax = plt.subplots(figsize=(12, 12))
    bar = ax.barh(face_blendshapes_ranks, face_blendshapes_scores, label=[str(x) for x in face_blendshapes_ranks])
    ax.set_yticks(face_blendshapes_ranks, face_blendshapes_names)
    ax.invert_yaxis()

    # Label each bar with values
    for score, patch in zip(face_blendshapes_scores, bar.patches):
        plt.text(patch.get_x() + patch.get_width(), patch.get_y(), f"{score:.4f}", va="top")

        ax.set_xlabel('Score')
        ax.set_title("Face Blendshapes")
        plt.tight_layout()
        plt.show()


def extract_face_skin(face_skin_mask):
    # ... (segmentation logic from previous response)

    if face_skin_mask is not None:
        # Find non-zero elements (corresponding to face skin pixels)
        non_zero_indices = np.nonzero(face_skin_mask)

        # Get y-axis coordinates
        y_coordinates = non_zero_indices[0]
        # Get x-axis coordinates
        x_coordinates = non_zero_indices[1]

        # Find min-max for x and y coordinates
        min_y = np.min(y_coordinates)
        max_y = np.max(y_coordinates)
        min_x = np.min(x_coordinates)
        max_x = np.max(x_coordinates)

        # Return mask and bounding box (min_x, min_y, max_x, max_y)
        return (min_x, min_y, max_x, max_y)
    return None

def main():

    BG_COLOR = (0, 0, 0)
    MASK_COLOR = (255, 255, 255)
    # Create the options that will be used for ImageSegmenter
    base_options = python.BaseOptions(model_asset_path='selfie_multiclass_256x256.tflite')
    options = vision.ImageSegmenterOptions(base_options=base_options, output_category_mask=True)


    # Create the image segmenter
    pathlib.Path('data/rafd_front').mkdir(parents=True, exist_ok=True)
    data_out = 'data/rafd_front'
    with vision.ImageSegmenter.create_from_options(options) as segmenter:
        for image_file_name in glob.glob("data/rafd/*.jpg"):
            img = os.path.basename(image_file_name)
            data = img.replace('.jpg', '').split('_')
            if data[0] in ['Rafd090']:
                print(image_file_name)
                id = int(data[1])
                expression = data[4]
                outdir = f'{data_out}/train/{expression}'
                if id in [1, 2, 3, 4, 5, 7, 8, 9]:
                    outdir = f'{data_out}/val/{expression}'
                
                pathlib.Path(outdir).mkdir(parents=True, exist_ok=True)
                image = mp.Image.create_from_file(image_file_name)

                # Retrieve the masks for the segmented image
                segmentation_result = segmenter.segment(image)
                #for result in segmentation_result.category_mask:
                    #print('xx')
                category_mask = segmentation_result.category_mask

                # Generate solid color images for showing the output segmentation mask.
                image_data = image.numpy_view()
                fg_image = np.zeros(image_data.shape, dtype=np.uint8)
                fg_image[:] = MASK_COLOR
                bg_image = np.zeros(image_data.shape, dtype=np.uint8)
                bg_image[:] = BG_COLOR

                face_hair_mask = category_mask.numpy_view() == 1
                face_skin_mask = category_mask.numpy_view() == 3
                
                condition = np.stack((face_skin_mask,) * 3, axis=-1) > 0.2

                min_x_1, min_y_1, max_x_1, max_y_1 = extract_face_skin(face_skin_mask)
                min_x_2, min_y_2, max_x_2, max_y_2 = extract_face_skin(face_hair_mask)

                xmin = min(min_x_1, min_x_2) - 10
                ymin = min(min_y_1, min_y_2) - 10
                xmax = max(max_x_1, max_x_2) + 10
                ymax = max(max_y_1, max_y_2) + 10
                xmin = max(0, xmin)
                ymin = max(0, ymin)
                ori = cv2.imread(image_file_name)
                

                cv2.imwrite(f'{outdir}/{img}', ori[ymin:ymax, xmin:xmax])


if __name__ == '__main__':
    main()
