# Supplementary material for: Facial expression morphing: enhancing visual fidelity and preserving facial details in CycleGAN-based expression synthesis
Source: PeerJ Comput Sci. 2024 Oct 25;10:e2438. doi: 10.7717/peerj-cs.2438 (PMC11623074; doi:10.7717/peerj-cs.2438)
Supplement: Supplemental Information 1 [file peerj-cs-10-2438-s001.zip › code/Readme.txt]

To reproduce this experiment please follow this instruction
1) The dataset used in this paper need request to download at https://rafd.socsci.ru.nl/
2) Install CycleGAN-based (our baseline model) following instructure in https://github.com/LS4GAN/uvcgan2
3) Istall mediapipe (for preprocess dataset) "pip install mediapipe"
4) Copy dataset to "uvcgan2-main/data" (Dataset example "uvcgan2-main/data/rafd/Rafd000_02_Caucasian_female_angry_left.jpg")
5) Download https://storage.googleapis.com/mediapipe-models/image_segmenter/selfie_multiclass_256x256/float32/latest/selfie_multiclass_256x256.tflite to folder "uvcgan2-main"
6) Download https://github.com/italojs/facial-landmarks-recognition/blob/master/shape_predictor_68_face_landmarks.dat to folder "uvcgan2-main"
7) Copy file "*.py and *.bat" to "uvcgan2-main"
8) Copy folder "any" to "uvcgan2-main/scripts/any"
9) Activate environment using "conda activate uvcgan2"
10) Preprocess dataset with "python rafd_preprocess.py"
11) Resize image for uvcgan2 using "python scripts/downsize_right.py -s 256 256 -i lanczos "data/rafd_front/" "data/rafd_front_resized_lanczos""
12) run baseline training "run.bat" **Note --gen used to selected baseline model uvcgan2, uvcgan, and unet (CycleGAN)
13) After finish baseline training translated the validation set "translated.bat"
14) Run post-processing (Our proposed FEM) by "FEM.bat", the results are shown in each evals folder as morphed_a, morphed_b, morphed_compare_ab and morphed_compare_ba
15) modify "uvcgan2-main/scripts/eval_fid.py" in line 54 from TEST_PREFIX = [ 'fake', 'reco' ] -> TEST_PREFIX = [ 'fake', 'reco', 'morphed' ]
16) Evaluate the each model fid using "eval.bat" the results will store at eval folder as csv file in each translated pair
