# Supplementary material for: Facial expression morphing: enhancing visual fidelity and preserving facial details in CycleGAN-based expression synthesis
Source: PeerJ Comput Sci. 2024 Oct 25;10:e2438. doi: 10.7717/peerj-cs.2438 (PMC11623074; doi:10.7717/peerj-cs.2438)
Supplement: Supplemental Information 1 [file peerj-cs-10-2438-s001.zip › code/run.bat]

python scripts/any/pretrain.py --dataset rafd_front_resized_lanczos --batch-size 16
python scripts/any/pretrain.py --dataset rafd_front_resized_lanczos --gen unet --batch-size 16 
python scripts/any/pretrain.py --dataset rafd_front_resized_lanczos --gen uvcgan --batch-size 16

python scripts/any/train_translation.py --dataset rafd_front_resized_lanczos --gen uvcgan2 --domain_a angry --domain_b contemptuous
python scripts/any/train_translation.py --dataset rafd_front_resized_lanczos --gen uvcgan2 --domain_a angry --domain_b disgusted
python scripts/any/train_translation.py --dataset rafd_front_resized_lanczos --gen uvcgan2 --domain_a angry --domain_b fearful
python scripts/any/train_translation.py --dataset rafd_front_resized_lanczos --gen uvcgan2 --domain_a angry --domain_b happy
python scripts/any/train_translation.py --dataset rafd_front_resized_lanczos --gen uvcgan2 --domain_a angry --domain_b neutral
python scripts/any/train_translation.py --dataset rafd_front_resized_lanczos --gen uvcgan2 --domain_a angry --domain_b sad
python scripts/any/train_translation.py --dataset rafd_front_resized_lanczos --gen uvcgan2 --domain_a angry --domain_b surprised
python scripts/any/train_translation.py --dataset rafd_front_resized_lanczos --gen uvcgan2 --domain_a contemptuous --domain_b disgusted
python scripts/any/train_translation.py --dataset rafd_front_resized_lanczos --gen uvcgan2 --domain_a contemptuous --domain_b fearful
python scripts/any/train_translation.py --dataset rafd_front_resized_lanczos --gen uvcgan2 --domain_a contemptuous --domain_b happy
python scripts/any/train_translation.py --dataset rafd_front_resized_lanczos --gen uvcgan2 --domain_a contemptuous --domain_b neutral
python scripts/any/train_translation.py --dataset rafd_front_resized_lanczos --gen uvcgan2 --domain_a contemptuous --domain_b sad
python scripts/any/train_translation.py --dataset rafd_front_resized_lanczos --gen uvcgan2 --domain_a contemptuous --domain_b surprised
python scripts/any/train_translation.py --dataset rafd_front_resized_lanczos --gen uvcgan2 --domain_a disgusted --domain_b fearful
python scripts/any/train_translation.py --dataset rafd_front_resized_lanczos --gen uvcgan2 --domain_a disgusted --domain_b happy
python scripts/any/train_translation.py --dataset rafd_front_resized_lanczos --gen uvcgan2 --domain_a disgusted --domain_b neutral
python scripts/any/train_translation.py --dataset rafd_front_resized_lanczos --gen uvcgan2 --domain_a disgusted --domain_b sad
python scripts/any/train_translation.py --dataset rafd_front_resized_lanczos --gen uvcgan2 --domain_a disgusted --domain_b surprised
python scripts/any/train_translation.py --dataset rafd_front_resized_lanczos --gen uvcgan2 --domain_a fearful --domain_b happy
python scripts/any/train_translation.py --dataset rafd_front_resized_lanczos --gen uvcgan2 --domain_a fearful --domain_b neutral
python scripts/any/train_translation.py --dataset rafd_front_resized_lanczos --gen uvcgan2 --domain_a fearful --domain_b sad
python scripts/any/train_translation.py --dataset rafd_front_resized_lanczos --gen uvcgan2 --domain_a fearful --domain_b surprised
python scripts/any/train_translation.py --dataset rafd_front_resized_lanczos --gen uvcgan2 --domain_a happy --domain_b neutral
python scripts/any/train_translation.py --dataset rafd_front_resized_lanczos --gen uvcgan2 --domain_a happy --domain_b sad
python scripts/any/train_translation.py --dataset rafd_front_resized_lanczos --gen uvcgan2 --domain_a happy --domain_b surprised
python scripts/any/train_translation.py --dataset rafd_front_resized_lanczos --gen uvcgan2 --domain_a neutral --domain_b sad
python scripts/any/train_translation.py --dataset rafd_front_resized_lanczos --gen uvcgan2 --domain_a neutral --domain_b surprised
python scripts/any/train_translation.py --dataset rafd_front_resized_lanczos --gen uvcgan2 --domain_a sad --domain_b surprised

python scripts/any/train_translation.py --dataset rafd_front_resized_lanczos --gen uvcgan --domain_a angry --domain_b contemptuous
python scripts/any/train_translation.py --dataset rafd_front_resized_lanczos --gen uvcgan --domain_a angry --domain_b disgusted
python scripts/any/train_translation.py --dataset rafd_front_resized_lanczos --gen uvcgan --domain_a angry --domain_b fearful
python scripts/any/train_translation.py --dataset rafd_front_resized_lanczos --gen uvcgan --domain_a angry --domain_b happy
python scripts/any/train_translation.py --dataset rafd_front_resized_lanczos --gen uvcgan --domain_a angry --domain_b neutral
python scripts/any/train_translation.py --dataset rafd_front_resized_lanczos --gen uvcgan --domain_a angry --domain_b sad
python scripts/any/train_translation.py --dataset rafd_front_resized_lanczos --gen uvcgan --domain_a angry --domain_b surprised
python scripts/any/train_translation.py --dataset rafd_front_resized_lanczos --gen uvcgan --domain_a contemptuous --domain_b disgusted
python scripts/any/train_translation.py --dataset rafd_front_resized_lanczos --gen uvcgan --domain_a contemptuous --domain_b fearful
python scripts/any/train_translation.py --dataset rafd_front_resized_lanczos --gen uvcgan --domain_a contemptuous --domain_b happy
python scripts/any/train_translation.py --dataset rafd_front_resized_lanczos --gen uvcgan --domain_a contemptuous --domain_b neutral
python scripts/any/train_translation.py --dataset rafd_front_resized_lanczos --gen uvcgan --domain_a contemptuous --domain_b sad
python scripts/any/train_translation.py --dataset rafd_front_resized_lanczos --gen uvcgan --domain_a contemptuous --domain_b surprised
python scripts/any/train_translation.py --dataset rafd_front_resized_lanczos --gen uvcgan --domain_a disgusted --domain_b fearful
python scripts/any/train_translation.py --dataset rafd_front_resized_lanczos --gen uvcgan --domain_a disgusted --domain_b happy
python scripts/any/train_translation.py --dataset rafd_front_resized_lanczos --gen uvcgan --domain_a disgusted --domain_b neutral
python scripts/any/train_translation.py --dataset rafd_front_resized_lanczos --gen uvcgan --domain_a disgusted --domain_b sad
python scripts/any/train_translation.py --dataset rafd_front_resized_lanczos --gen uvcgan --domain_a disgusted --domain_b surprised
python scripts/any/train_translation.py --dataset rafd_front_resized_lanczos --gen uvcgan --domain_a fearful --domain_b happy
python scripts/any/train_translation.py --dataset rafd_front_resized_lanczos --gen uvcgan --domain_a fearful --domain_b neutral
python scripts/any/train_translation.py --dataset rafd_front_resized_lanczos --gen uvcgan --domain_a fearful --domain_b sad
python scripts/any/train_translation.py --dataset rafd_front_resized_lanczos --gen uvcgan --domain_a fearful --domain_b surprised
python scripts/any/train_translation.py --dataset rafd_front_resized_lanczos --gen uvcgan --domain_a happy --domain_b neutral
python scripts/any/train_translation.py --dataset rafd_front_resized_lanczos --gen uvcgan --domain_a happy --domain_b sad
python scripts/any/train_translation.py --dataset rafd_front_resized_lanczos --gen uvcgan --domain_a happy --domain_b surprised
python scripts/any/train_translation.py --dataset rafd_front_resized_lanczos --gen uvcgan --domain_a neutral --domain_b sad
python scripts/any/train_translation.py --dataset rafd_front_resized_lanczos --gen uvcgan --domain_a neutral --domain_b surprised
python scripts/any/train_translation.py --dataset rafd_front_resized_lanczos --gen uvcgan --domain_a sad --domain_b surprised

python scripts/any/train_translation.py --dataset rafd_front_resized_lanczos --gen unet --domain_a angry --domain_b contemptuous
python scripts/any/train_translation.py --dataset rafd_front_resized_lanczos --gen unet --domain_a angry --domain_b disgusted
python scripts/any/train_translation.py --dataset rafd_front_resized_lanczos --gen unet --domain_a angry --domain_b fearful
python scripts/any/train_translation.py --dataset rafd_front_resized_lanczos --gen unet --domain_a angry --domain_b happy
python scripts/any/train_translation.py --dataset rafd_front_resized_lanczos --gen unet --domain_a angry --domain_b neutral
python scripts/any/train_translation.py --dataset rafd_front_resized_lanczos --gen unet --domain_a angry --domain_b sad
python scripts/any/train_translation.py --dataset rafd_front_resized_lanczos --gen unet --domain_a angry --domain_b surprised
python scripts/any/train_translation.py --dataset rafd_front_resized_lanczos --gen unet --domain_a contemptuous --domain_b disgusted
python scripts/any/train_translation.py --dataset rafd_front_resized_lanczos --gen unet --domain_a contemptuous --domain_b fearful
python scripts/any/train_translation.py --dataset rafd_front_resized_lanczos --gen unet --domain_a contemptuous --domain_b happy
python scripts/any/train_translation.py --dataset rafd_front_resized_lanczos --gen unet --domain_a contemptuous --domain_b neutral
python scripts/any/train_translation.py --dataset rafd_front_resized_lanczos --gen unet --domain_a contemptuous --domain_b sad
python scripts/any/train_translation.py --dataset rafd_front_resized_lanczos --gen unet --domain_a contemptuous --domain_b surprised
python scripts/any/train_translation.py --dataset rafd_front_resized_lanczos --gen unet --domain_a disgusted --domain_b fearful
python scripts/any/train_translation.py --dataset rafd_front_resized_lanczos --gen unet --domain_a disgusted --domain_b happy
python scripts/any/train_translation.py --dataset rafd_front_resized_lanczos --gen unet --domain_a disgusted --domain_b neutral
python scripts/any/train_translation.py --dataset rafd_front_resized_lanczos --gen unet --domain_a disgusted --domain_b sad
python scripts/any/train_translation.py --dataset rafd_front_resized_lanczos --gen unet --domain_a disgusted --domain_b surprised
python scripts/any/train_translation.py --dataset rafd_front_resized_lanczos --gen unet --domain_a fearful --domain_b happy
python scripts/any/train_translation.py --dataset rafd_front_resized_lanczos --gen unet --domain_a fearful --domain_b neutral
python scripts/any/train_translation.py --dataset rafd_front_resized_lanczos --gen unet --domain_a fearful --domain_b sad
python scripts/any/train_translation.py --dataset rafd_front_resized_lanczos --gen unet --domain_a fearful --domain_b surprised
python scripts/any/train_translation.py --dataset rafd_front_resized_lanczos --gen unet --domain_a happy --domain_b neutral
python scripts/any/train_translation.py --dataset rafd_front_resized_lanczos --gen unet --domain_a happy --domain_b sad
python scripts/any/train_translation.py --dataset rafd_front_resized_lanczos --gen unet --domain_a happy --domain_b surprised
python scripts/any/train_translation.py --dataset rafd_front_resized_lanczos --gen unet --domain_a neutral --domain_b sad
python scripts/any/train_translation.py --dataset rafd_front_resized_lanczos --gen unet --domain_a neutral --domain_b surprised
python scripts/any/train_translation.py --dataset rafd_front_resized_lanczos --gen unet --domain_a sad --domain_b surprised
