# Supplementary material for: Facial expression morphing: enhancing visual fidelity and preserving facial details in CycleGAN-based expression synthesis
Source: PeerJ Comput Sci. 2024 Oct 25;10:e2438. doi: 10.7717/peerj-cs.2438 (PMC11623074; doi:10.7717/peerj-cs.2438)
Supplement: Supplemental Information 2 [file peerj-cs-10-2438-s002.zip]

Archive with 200 entries (87 files):
- fid/
- fid.csv
- fid/angry2contemptuous/
- fid/angry2contemptuous/CycleGAN/
- fid/angry2contemptuous/CycleGAN/fid_metrics.csv
- fid/angry2contemptuous/UVCGANv1/
- fid/angry2contemptuous/UVCGANv1/fid_metrics.csv
- fid/angry2contemptuous/UVCGANv2/
- fid/angry2contemptuous/UVCGANv2/fid_metrics.csv
- fid/angry2disgusted/
- fid/angry2disgusted/CycleGAN/
- fid/angry2disgusted/CycleGAN/fid_metrics.csv
- fid/angry2disgusted/UVCGANv1/
- fid/angry2disgusted/UVCGANv1/fid_metrics.csv
- fid/angry2disgusted/UVCGANv2/
- fid/angry2disgusted/UVCGANv2/fid_metrics.csv
- fid/angry2fearful/
- fid/angry2fearful/CycleGAN/
- fid/angry2fearful/CycleGAN/fid_metrics.csv
- fid/angry2fearful/UVCGANv1/
- fid/angry2fearful/UVCGANv1/fid_metrics.csv
- fid/angry2fearful/UVCGANv2/
- fid/angry2fearful/UVCGANv2/fid_metrics.csv
- fid/angry2happy/
- fid/angry2happy/CycleGAN/
- fid/angry2happy/CycleGAN/fid_metrics.csv
- fid/angry2happy/UVCGANv1/
- fid/angry2happy/UVCGANv1/fid_metrics.csv
- fid/angry2happy/UVCGANv2/
- fid/angry2happy/UVCGANv2/fid_metrics.csv
- fid/angry2neutral/
- fid/angry2neutral/CycleGAN/
- fid/angry2neutral/CycleGAN/fid_metrics.csv
- fid/angry2neutral/UVCGANv1/
- fid/angry2neutral/UVCGANv1/fid_metrics.csv
- fid/angry2neutral/UVCGANv2/
- fid/angry2neutral/UVCGANv2/fid_metrics.csv
- fid/angry2sad/
- fid/angry2sad/CycleGAN/
- fid/angry2sad/CycleGAN/fid_metrics.csv
- fid/angry2sad/UVCGANv1/
- fid/angry2sad/UVCGANv1/fid_metrics.csv
- fid/angry2sad/UVCGANv2/
- fid/angry2sad/UVCGANv2/fid_metrics.csv
- fid/angry2surprised/
- fid/angry2surprised/CycleGAN/
- fid/angry2surprised/CycleGAN/fid_metrics.csv
- fid/angry2surprised/UVCGANv1/
- fid/angry2surprised/UVCGANv1/fid_metrics.csv
- fid/angry2surprised/UVCGANv2/
- fid/angry2surprised/UVCGANv2/fid_metrics.csv
- fid/contemptuous2disgusted/
- fid/contemptuous2disgusted/CycleGAN/
- fid/contemptuous2disgusted/CycleGAN/fid_metrics.csv
- fid/contemptuous2disgusted/UVCGANv1/
- fid/contemptuous2disgusted/UVCGANv1/fid_metrics.csv
- fid/contemptuous2disgusted/UVCGANv2/
- fid/contemptuous2disgusted/UVCGANv2/fid_metrics.csv
- fid/contemptuous2fearful/
- fid/contemptuous2fearful/CycleGAN/
- fid/contemptuous2fearful/CycleGAN/fid_metrics.csv
- fid/contemptuous2fearful/UVCGANv1/
- fid/contemptuous2fearful/UVCGANv1/fid_metrics.csv
- fid/contemptuous2fearful/UVCGANv2/
- fid/contemptuous2fearful/UVCGANv2/fid_metrics.csv
- fid/contemptuous2happy/
- fid/contemptuous2happy/CycleGAN/
- fid/contemptuous2happy/CycleGAN/fid_metrics.csv
- fid/contemptuous2happy/UVCGANv1/
- fid/contemptuous2happy/UVCGANv1/fid_metrics.csv
- fid/contemptuous2happy/UVCGANv2/
- fid/contemptuous2happy/UVCGANv2/fid_metrics.csv
- fid/contemptuous2neutral/
- fid/contemptuous2neutral/CycleGAN/
- fid/contemptuous2neutral/CycleGAN/fid_metrics.csv
- fid/contemptuous2neutral/UVCGANv1/
- fid/contemptuous2neutral/UVCGANv1/fid_metrics.csv
- fid/contemptuous2neutral/UVCGANv2/
- fid/contemptuous2neutral/UVCGANv2/fid_metrics.csv
- fid/contemptuous2sad/
- fid/contemptuous2sad/CycleGAN/
- fid/contemptuous2sad/CycleGAN/fid_metrics.csv
- fid/contemptuous2sad/UVCGANv1/
- fid/contemptuous2sad/UVCGANv1/fid_metrics.csv
- fid/contemptuous2sad/UVCGANv2/
- fid/contemptuous2sad/UVCGANv2/fid_metrics.csv
- fid/contemptuous2surprised/
- fid/contemptuous2surprised/CycleGAN/
- fid/contemptuous2surprised/CycleGAN/fid_metrics.csv
- fid/contemptuous2surprised/UVCGANv1/
- fid/contemptuous2surprised/UVCGANv1/fid_metrics.csv
- fid/contemptuous2surprised/UVCGANv2/
- fid/contemptuous2surprised/UVCGANv2/fid_metrics.csv
- fid/disgusted2fearful/
- fid/disgusted2fearful/CycleGAN/
- fid/disgusted2fearful/CycleGAN/fid_metrics.csv
- fid/disgusted2fearful/UVCGANv1/
- fid/disgusted2fearful/UVCGANv1/fid_metrics.csv
- fid/disgusted2fearful/UVCGANv2/
- fid/disgusted2fearful/UVCGANv2/fid_metrics.csv
- fid/disgusted2happy/
- fid/disgusted2happy/CycleGAN/
- fid/disgusted2happy/CycleGAN/fid_metrics.csv
- fid/disgusted2happy/UVCGANv1/
- fid/disgusted2happy/UVCGANv1/fid_metrics.csv
- fid/disgusted2happy/UVCGANv2/
- fid/disgusted2happy/UVCGANv2/fid_metrics.csv
- fid/disgusted2neutral/
- fid/disgusted2neutral/CycleGAN/
- fid/disgusted2neutral/CycleGAN/fid_metrics.csv
- fid/disgusted2neutral/UVCGANv1/
- fid/disgusted2neutral/UVCGANv1/fid_metrics.csv
- fid/disgusted2neutral/UVCGANv2/
- fid/disgusted2neutral/UVCGANv2/fid_metrics.csv
- fid/disgusted2sad/
- fid/disgusted2sad/CycleGAN/
- fid/disgusted2sad/CycleGAN/fid_metrics.csv
- fid/disgusted2sad/UVCGANv1/
- fid/disgusted2sad/UVCGANv1/fid_metrics.csv
- fid/disgusted2sad/UVCGANv2/
- fid/disgusted2sad/UVCGANv2/fid_metrics.csv
- fid/disgusted2surprised/
- fid/disgusted2surprised/CycleGAN/
- fid/disgusted2surprised/CycleGAN/fid_metrics.csv
- fid/disgusted2surprised/UVCGANv1/
- fid/disgusted2surprised/UVCGANv1/fid_metrics.csv
- fid/disgusted2surprised/UVCGANv2/
- fid/disgusted2surprised/UVCGANv2/fid_metrics.csv
- fid/fearful2happy/
- fid/fearful2happy/CycleGAN/
- fid/fearful2happy/CycleGAN/fid_metrics.csv
- fid/fearful2happy/UVCGANv1/
- fid/fearful2happy/UVCGANv1/fid_metrics.csv
- fid/fearful2happy/UVCGANv2/
- fid/fearful2happy/UVCGANv2/fid_metrics.csv
- fid/fearful2neutral/
- fid/fearful2neutral/CycleGAN/
- fid/fearful2neutral/CycleGAN/fid_metrics.csv
- fid/fearful2neutral/UVCGANv1/
- fid/fearful2neutral/UVCGANv1/fid_metrics.csv
- fid/fearful2neutral/UVCGANv2/
- fid/fearful2neutral/UVCGANv2/fid_metrics.csv
- fid/fearful2sad/
- fid/fearful2sad/CycleGAN/
- fid/fearful2sad/CycleGAN/fid_metrics.csv
- fid/fearful2sad/UVCGANv1/
- fid/fearful2sad/UVCGANv1/fid_metrics.csv
- fid/fearful2sad/UVCGANv2/
- fid/fearful2sad/UVCGANv2/fid_metrics.csv
- fid/fearful2surprised/
- fid/fearful2surprised/CycleGAN/
- fid/fearful2surprised/CycleGAN/fid_metrics.csv
- fid/fearful2surprised/UVCGANv1/
- fid/fearful2surprised/UVCGANv1/fid_metrics.csv
- fid/fearful2surprised/UVCGANv2/
- fid/fearful2surprised/UVCGANv2/fid_metrics.csv
- fid/happy2neutral/
- fid/happy2neutral/CycleGAN/
- fid/happy2neutral/CycleGAN/fid_metrics.csv
- fid/happy2neutral/UVCGANv1/
- fid/happy2neutral/UVCGANv1/fid_metrics.csv
- fid/happy2neutral/UVCGANv2/
- fid/happy2neutral/UVCGANv2/fid_metrics.csv
- fid/happy2sad/
- fid/happy2sad/CycleGAN/
- fid/happy2sad/CycleGAN/fid_metrics.csv
- fid/happy2sad/UVCGANv1/
- fid/happy2sad/UVCGANv1/fid_metrics.csv
- fid/happy2sad/UVCGANv2/
- fid/happy2sad/UVCGANv2/fid_metrics.csv
- fid/happy2surprised/
- fid/happy2surprised/CycleGAN/
- fid/happy2surprised/CycleGAN/fid_metrics.csv
- fid/happy2surprised/UVCGANv1/
- fid/happy2surprised/UVCGANv1/fid_metrics.csv
- fid/happy2surprised/UVCGANv2/
- fid/happy2surprised/UVCGANv2/fid_metrics.csv
- fid/neutral2sad/
- fid/neutral2sad/CycleGAN/
- fid/neutral2sad/CycleGAN/fid_metrics.csv
- fid/neutral2sad/UVCGANv1/
- fid/neutral2sad/UVCGANv1/fid_metrics.csv
- fid/neutral2sad/UVCGANv2/
- fid/neutral2sad/UVCGANv2/fid_metrics.csv
- fid/neutral2surprised/
- fid/neutral2surprised/CycleGAN/
- fid/neutral2surprised/CycleGAN/fid_metrics.csv
- fid/neutral2surprised/UVCGANv1/
- fid/neutral2surprised/UVCGANv1/fid_metrics.csv
- fid/neutral2surprised/UVCGANv2/
- fid/neutral2surprised/UVCGANv2/fid_metrics.csv
- fid/sad2surprised/
- fid/sad2surprised/CycleGAN/
- fid/sad2surprised/CycleGAN/fid_metrics.csv
- fid/sad2surprised/UVCGANv1/
- fid/sad2surprised/UVCGANv1/fid_metrics.csv
- fid/sad2surprised/UVCGANv2/
- fid/sad2surprised/UVCGANv2/fid_metrics.csv
- fsd.csv
- successrate.csv
