# Supplementary material for: Facial expression morphing: enhancing visual fidelity and preserving facial details in CycleGAN-based expression synthesis
Source: PeerJ Comput Sci. 2024 Oct 25;10:e2438. doi: 10.7717/peerj-cs.2438 (PMC11623074; doi:10.7717/peerj-cs.2438)
Supplement: Supplemental Information 2 [file peerj-cs-10-2438-s002.zip › fid.csv]

Method	n	mean	std	min	max
CycleGAN	56	74.25253971	7.345080498	59.28204022	89.35082677
CycleGAN+FEM	56	38.81000618	5.825833476	27.16175152	57.5297142
UVCGANv1	56	69.88436765	6.965104069	56.32210882	85.43022346
UVCGANv1+FEM	56	33.44273742	4.933934316	23.54321238	48.14970944
UVCGANv2	56	63.82905772	7.184747286	51.23375633	88.09363805
UVCGANv2+FEM	56	31.92713693	4.599356662	21.05687458	44.38981501
