# Supplementary material for: Facial expression morphing: enhancing visual fidelity and preserving facial details in CycleGAN-based expression synthesis
Source: PeerJ Comput Sci. 2024 Oct 25;10:e2438. doi: 10.7717/peerj-cs.2438 (PMC11623074; doi:10.7717/peerj-cs.2438)
Supplement: Supplemental Information 2 [file peerj-cs-10-2438-s002.zip › fid/angry2contemptuous/CycleGAN/fid_metrics.csv]

frechet_inception_distance	dir_a	dir_b
79.77878690645248	real_a	fake_a
48.762399784175685	real_a	morphed_a
53.260518937044736	real_a	reco_a
70.8660227773183	real_b	fake_b
47.18548559199359	real_b	morphed_b
47.659704834898776	real_b	reco_b
