# Supplementary material for: Facial expression morphing: enhancing visual fidelity and preserving facial details in CycleGAN-based expression synthesis
Source: PeerJ Comput Sci. 2024 Oct 25;10:e2438. doi: 10.7717/peerj-cs.2438 (PMC11623074; doi:10.7717/peerj-cs.2438)
Supplement: Supplemental Information 2 [file peerj-cs-10-2438-s002.zip › fid/angry2contemptuous/UVCGANv1/fid_metrics.csv]

frechet_inception_distance	kernel_inception_distance_mean	kernel_inception_distance_std	dir_a	dir_b
70.00402129320099	0.03881993882921004	0.0059738069557884335	real_a	fake_a
36.46503315741475	0.008171546088324662	0.00538029732289942	real_a	morphed_a
30.78562454696599	0.00640101623535156	0.005427670391641089	real_a	reco_a
64.00545810482424	0.038637110053168396	0.006548911539016971	real_b	fake_b
35.438383015789796	0.00949911159939235	0.005161060168048454	real_b	morphed_b
32.86732573938143	0.006971725124782973	0.004905647149448305	real_b	reco_b
