# Supplementary material for: Facial expression morphing: enhancing visual fidelity and preserving facial details in CycleGAN-based expression synthesis
Source: PeerJ Comput Sci. 2024 Oct 25;10:e2438. doi: 10.7717/peerj-cs.2438 (PMC11623074; doi:10.7717/peerj-cs.2438)
Supplement: Supplemental Information 2 [file peerj-cs-10-2438-s002.zip › fid/angry2contemptuous/UVCGANv2/fid_metrics.csv]

frechet_inception_distance	kernel_inception_distance_mean	kernel_inception_distance_std	dir_a	dir_b
70.68860941922713	0.04198345404730901	0.008538737125270106	real_a	fake_a
30.951492683960772	0.003129976738823772	0.004511670071974611	real_a	morphed_a
33.57454365968755	0.021410805596245676	0.00810129107449593	real_a	reco_a
58.13730678743477	0.032246495564778654	0.005367977433106851	real_b	fake_b
30.579553296737984	0.006841676500108509	0.0051949099401421475	real_b	morphed_b
31.761098140529995	0.019065306599934894	0.00824369094636846	real_b	reco_b
