# Supplementary material for: Facial expression morphing: enhancing visual fidelity and preserving facial details in CycleGAN-based expression synthesis
Source: PeerJ Comput Sci. 2024 Oct 25;10:e2438. doi: 10.7717/peerj-cs.2438 (PMC11623074; doi:10.7717/peerj-cs.2438)
Supplement: Supplemental Information 2 [file peerj-cs-10-2438-s002.zip › fid/angry2disgusted/CycleGAN/fid_metrics.csv]

frechet_inception_distance	kernel_inception_distance_mean	kernel_inception_distance_std	dir_a	dir_b
77.11788032262633	0.04397018928527831	0.01396063125869428	real_a	fake_a
37.33593336957925	0.011614976501464853	0.0137326010723379	real_a	morphed_a
51.03971187653099	0.03211878623962401	0.016721997042732056	real_a	reco_a
86.05003728815939	0.06578252220153809	0.01674433192032029	real_b	fake_b
39.92675172212863	0.015500735855102556	0.01269975448222165	real_b	morphed_b
61.14880639319952	0.0481738471984863	0.021413867123180347	real_b	reco_b
