# Supplementary material for: Facial expression morphing: enhancing visual fidelity and preserving facial details in CycleGAN-based expression synthesis
Source: PeerJ Comput Sci. 2024 Oct 25;10:e2438. doi: 10.7717/peerj-cs.2438 (PMC11623074; doi:10.7717/peerj-cs.2438)
Supplement: Supplemental Information 2 [file peerj-cs-10-2438-s002.zip › fid/angry2disgusted/UVCGANv1/fid_metrics.csv]

frechet_inception_distance	kernel_inception_distance_mean	kernel_inception_distance_std	dir_a	dir_b
69.58898547936454	0.03845039706759981	0.005591841897398969	real_a	fake_a
30.716701895420677	0.0036636355929904685	0.004285575561600028	real_a	morphed_a
27.23461108699955	0.0057836029052734435	0.005201688870581102	real_a	reco_a
76.52101474052705	0.05262430521647135	0.008952685361342399	real_b	fake_b
36.95499958099863	0.010781138780381947	0.00678101997381243	real_b	morphed_b
23.055428533412226	0.001872008260091147	0.005039259670547754	real_b	reco_b
