# Supplementary material for: Facial expression morphing: enhancing visual fidelity and preserving facial details in CycleGAN-based expression synthesis
Source: PeerJ Comput Sci. 2024 Oct 25;10:e2438. doi: 10.7717/peerj-cs.2438 (PMC11623074; doi:10.7717/peerj-cs.2438)
Supplement: Supplemental Information 2 [file peerj-cs-10-2438-s002.zip › fid/angry2disgusted/UVCGANv2/fid_metrics.csv]

frechet_inception_distance	kernel_inception_distance_mean	kernel_inception_distance_std	dir_a	dir_b
63.16593636035582	0.031059469265407983	0.0060946123182428	real_a	fake_a
32.4015409094646	0.0041830305311414935	0.005105129950932748	real_a	morphed_a
35.37448083795914	0.0225901421440972	0.00846731803595025	real_a	reco_a
80.35096548416058	0.052769111802842925	0.00956932497551468	real_b	fake_b
32.2928385287551	0.007811950344509531	0.0065009803784470835	real_b	morphed_b
32.34072236254275	0.01570345221625434	0.008864825996814863	real_b	reco_b
