# Supplementary material for: Facial expression morphing: enhancing visual fidelity and preserving facial details in CycleGAN-based expression synthesis
Source: PeerJ Comput Sci. 2024 Oct 25;10:e2438. doi: 10.7717/peerj-cs.2438 (PMC11623074; doi:10.7717/peerj-cs.2438)
Supplement: Supplemental Information 2 [file peerj-cs-10-2438-s002.zip › fid/angry2fearful/CycleGAN/fid_metrics.csv]

frechet_inception_distance	kernel_inception_distance_mean	kernel_inception_distance_std	dir_a	dir_b
83.43772521012626	0.04859381332397462	0.013411575016197028	real_a	fake_a
43.173382785495384	0.013433466720581065	0.01160198773993662	real_a	morphed_a
63.83190780043665	0.04365724449157714	0.018391499286271977	real_a	reco_a
76.14019441379034	0.05244103240966798	0.01587007281346892	real_b	fake_b
44.900314292382234	0.01821484260559081	0.012195204460615143	real_b	morphed_b
49.86595129814789	0.03059338455200198	0.017310611515822825	real_b	reco_b
