# Supplementary material for: Facial expression morphing: enhancing visual fidelity and preserving facial details in CycleGAN-based expression synthesis
Source: PeerJ Comput Sci. 2024 Oct 25;10:e2438. doi: 10.7717/peerj-cs.2438 (PMC11623074; doi:10.7717/peerj-cs.2438)
Supplement: Supplemental Information 2 [file peerj-cs-10-2438-s002.zip › fid/angry2fearful/UVCGANv1/fid_metrics.csv]

frechet_inception_distance	kernel_inception_distance_mean	kernel_inception_distance_std	dir_a	dir_b
65.0606789246373	0.03575550706651472	0.006351197829659103	real_a	fake_a
41.70223049473684	0.01077719048394096	0.005784732706522422	real_a	morphed_a
35.52273099525407	0.01121941969129777	0.0055944617724775145	real_a	reco_a
59.44765459274532	0.03280940483940972	0.005275018444474357	real_b	fake_b
42.69375791815299	0.013426327514648425	0.005881943865239238	real_b	morphed_b
27.21669801015679	0.0065950469970703016	0.006899001453944173	real_b	reco_b
