# Supplementary material for: Facial expression morphing: enhancing visual fidelity and preserving facial details in CycleGAN-based expression synthesis
Source: PeerJ Comput Sci. 2024 Oct 25;10:e2438. doi: 10.7717/peerj-cs.2438 (PMC11623074; doi:10.7717/peerj-cs.2438)
Supplement: Supplemental Information 2 [file peerj-cs-10-2438-s002.zip › fid/angry2fearful/UVCGANv2/fid_metrics.csv]

frechet_inception_distance	kernel_inception_distance_mean	kernel_inception_distance_std	dir_a	dir_b
64.86085595742274	0.032796338907877615	0.005959876176410868	real_a	fake_a
36.27779687056986	0.008283094278971323	0.004868469228454003	real_a	morphed_a
49.03952288651092	0.03456959737141931	0.008280488844787355	real_a	reco_a
55.5907007442378	0.02385987718370226	0.004583994095339956	real_b	fake_b
42.25082490651659	0.012982611762152802	0.0056364916811693	real_b	morphed_b
30.048590456916344	0.013959281073676229	0.007882668249948764	real_b	reco_b
