# Supplementary material for: Facial expression morphing: enhancing visual fidelity and preserving facial details in CycleGAN-based expression synthesis
Source: PeerJ Comput Sci. 2024 Oct 25;10:e2438. doi: 10.7717/peerj-cs.2438 (PMC11623074; doi:10.7717/peerj-cs.2438)
Supplement: Supplemental Information 2 [file peerj-cs-10-2438-s002.zip › fid/angry2happy/CycleGAN/fid_metrics.csv]

frechet_inception_distance	kernel_inception_distance_mean	kernel_inception_distance_std	dir_a	dir_b
68.54714017346595	0.03943627738952634	0.010176378853453913	real_a	fake_a
52.69472639695313	0.02573935165405274	0.014657518181239964	real_a	morphed_a
59.30511732530312	0.04591814804077151	0.018591476165873137	real_a	reco_a
82.95638336500618	0.05342720184326175	0.016935530406443723	real_b	fake_b
33.535898301236244	0.007998465728759778	0.010792175023893473	real_b	morphed_b
47.97292066508177	0.032982406616210935	0.01616080146078695	real_b	reco_b
