# Supplementary material for: Facial expression morphing: enhancing visual fidelity and preserving facial details in CycleGAN-based expression synthesis
Source: PeerJ Comput Sci. 2024 Oct 25;10:e2438. doi: 10.7717/peerj-cs.2438 (PMC11623074; doi:10.7717/peerj-cs.2438)
Supplement: Supplemental Information 2 [file peerj-cs-10-2438-s002.zip › fid/angry2happy/UVCGANv1/fid_metrics.csv]

frechet_inception_distance	kernel_inception_distance_mean	kernel_inception_distance_std	dir_a	dir_b
79.58832455783316	0.0496327697753906	0.006868593624877481	real_a	fake_a
42.07583726484755	0.012659928385416656	0.006962835021347072	real_a	morphed_a
38.01225521964088	0.014997201538085907	0.005925909363270299	real_a	reco_a
64.93533620988764	0.03963134155273438	0.008115883385016714	real_b	fake_b
34.18845409984132	0.008634712049696151	0.00599164970700629	real_b	morphed_b
20.84279726074236	0.004022986857096322	0.005138574920987528	real_b	reco_b
