# Supplementary material for: Facial expression morphing: enhancing visual fidelity and preserving facial details in CycleGAN-based expression synthesis
Source: PeerJ Comput Sci. 2024 Oct 25;10:e2438. doi: 10.7717/peerj-cs.2438 (PMC11623074; doi:10.7717/peerj-cs.2438)
Supplement: Supplemental Information 2 [file peerj-cs-10-2438-s002.zip › fid/angry2happy/UVCGANv2/fid_metrics.csv]

frechet_inception_distance	kernel_inception_distance_mean	kernel_inception_distance_std	dir_a	dir_b
73.05590951067158	0.04307260199652779	0.007106547272763091	real_a	fake_a
34.71341995153707	0.00877820773654515	0.005451582612276123	real_a	morphed_a
40.33969893460448	0.026300224134657088	0.008056934970833459	real_a	reco_a
60.37847204301734	0.03275401238335503	0.007001480204944059	real_b	fake_b
31.364432039874508	0.006716701253255182	0.005227671156131851	real_b	morphed_b
23.715798158042205	0.010285517035590282	0.006382657321605373	real_b	reco_b
