# Supplementary material for: Facial expression morphing: enhancing visual fidelity and preserving facial details in CycleGAN-based expression synthesis
Source: PeerJ Comput Sci. 2024 Oct 25;10:e2438. doi: 10.7717/peerj-cs.2438 (PMC11623074; doi:10.7717/peerj-cs.2438)
Supplement: Supplemental Information 2 [file peerj-cs-10-2438-s002.zip › fid/angry2neutral/CycleGAN/fid_metrics.csv]

frechet_inception_distance	kernel_inception_distance_mean	kernel_inception_distance_std	dir_a	dir_b
74.1692506127348	0.03866876640319827	0.01159177700016252	real_a	fake_a
43.888584270746165	0.019867895507812487	0.01378546796742295	real_a	morphed_a
58.02985625994819	0.038736706924438466	0.017651280040554235	real_a	reco_a
68.14586719642139	0.03370632247924804	0.010442901112154929	real_b	fake_b
39.462533518112664	0.011277266693115231	0.010698386564182063	real_b	morphed_b
55.298545078790845	0.025901659393310537	0.01517047365604351	real_b	reco_b
