# Supplementary material for: Facial expression morphing: enhancing visual fidelity and preserving facial details in CycleGAN-based expression synthesis
Source: PeerJ Comput Sci. 2024 Oct 25;10:e2438. doi: 10.7717/peerj-cs.2438 (PMC11623074; doi:10.7717/peerj-cs.2438)
Supplement: Supplemental Information 2 [file peerj-cs-10-2438-s002.zip › fid/angry2neutral/UVCGANv1/fid_metrics.csv]

frechet_inception_distance	kernel_inception_distance_mean	kernel_inception_distance_std	dir_a	dir_b
83.39883344555429	0.0518330796983507	0.007489553247927608	real_a	fake_a
41.5305981442328	0.011820096503363726	0.005549641588046069	real_a	morphed_a
28.11129441079641	0.006602512953016495	0.005071228947670011	real_a	reco_a
73.13300693542055	0.04944732259114581	0.007967763543287211	real_b	fake_b
36.1747209888123	0.008270084635416657	0.005469433639320941	real_b	morphed_b
24.98422065701628	0.003579512871636292	0.004109360787094005	real_b	reco_b
