# Supplementary material for: Facial expression morphing: enhancing visual fidelity and preserving facial details in CycleGAN-based expression synthesis
Source: PeerJ Comput Sci. 2024 Oct 25;10:e2438. doi: 10.7717/peerj-cs.2438 (PMC11623074; doi:10.7717/peerj-cs.2438)
Supplement: Supplemental Information 2 [file peerj-cs-10-2438-s002.zip › fid/angry2neutral/UVCGANv2/fid_metrics.csv]

frechet_inception_distance	kernel_inception_distance_mean	kernel_inception_distance_std	dir_a	dir_b
70.22369517627322	0.031179467095269107	0.0055883875063499665	real_a	fake_a
36.50139777152839	0.009170413547092018	0.005180947812112476	real_a	morphed_a
40.76549567433154	0.02783906724717882	0.009634335534425116	real_a	reco_a
60.45134869518526	0.03511521945529514	0.005311733948196367	real_b	fake_b
36.601168086657694	0.0062554155137803805	0.005390748671876578	real_b	morphed_b
28.99438687491842	0.01251124776204427	0.0064136731035672415	real_b	reco_b
