# Supplementary material for: Facial expression morphing: enhancing visual fidelity and preserving facial details in CycleGAN-based expression synthesis
Source: PeerJ Comput Sci. 2024 Oct 25;10:e2438. doi: 10.7717/peerj-cs.2438 (PMC11623074; doi:10.7717/peerj-cs.2438)
Supplement: Supplemental Information 2 [file peerj-cs-10-2438-s002.zip › fid/angry2sad/CycleGAN/fid_metrics.csv]

frechet_inception_distance	kernel_inception_distance_mean	kernel_inception_distance_std	dir_a	dir_b
66.66388438769663	0.030220530700683593	0.013180276108621271	real_a	fake_a
37.25866882491471	0.008739337539672869	0.012441702131410546	real_a	morphed_a
63.46532496292673	0.04399886169433592	0.01985699312006127	real_a	reco_a
78.73248058231661	0.05327415390014644	0.011085683546814686	real_b	fake_b
37.69957488698004	0.009610062026977544	0.011028417451382264	real_b	morphed_b
54.14624836441353	0.030860700225830078	0.016486241155692923	real_b	reco_b
