# Supplementary material for: Facial expression morphing: enhancing visual fidelity and preserving facial details in CycleGAN-based expression synthesis
Source: PeerJ Comput Sci. 2024 Oct 25;10:e2438. doi: 10.7717/peerj-cs.2438 (PMC11623074; doi:10.7717/peerj-cs.2438)
Supplement: Supplemental Information 2 [file peerj-cs-10-2438-s002.zip › fid/angry2sad/UVCGANv1/fid_metrics.csv]

frechet_inception_distance	kernel_inception_distance_mean	kernel_inception_distance_std	dir_a	dir_b
67.4668227316498	0.038715951877170134	0.006916011036334247	real_a	fake_a
32.222867380372854	0.0038477101643880295	0.0038064667053593947	real_a	morphed_a
33.20126658179742	0.010225952826605912	0.004701522947857504	real_a	reco_a
60.667994155852625	0.034134093899197054	0.006609012325418614	real_b	fake_b
37.61862446894412	0.008509392293294277	0.0048650220792700065	real_b	morphed_b
26.83936350698714	0.00628727077907985	0.005458262089137515	real_b	reco_b
