# Supplementary material for: Facial expression morphing: enhancing visual fidelity and preserving facial details in CycleGAN-based expression synthesis
Source: PeerJ Comput Sci. 2024 Oct 25;10:e2438. doi: 10.7717/peerj-cs.2438 (PMC11623074; doi:10.7717/peerj-cs.2438)
Supplement: Supplemental Information 2 [file peerj-cs-10-2438-s002.zip › fid/angry2sad/UVCGANv2/fid_metrics.csv]

frechet_inception_distance	kernel_inception_distance_mean	kernel_inception_distance_std	dir_a	dir_b
65.08561432979411	0.034982993231879346	0.005073937465520713	real_a	fake_a
30.247197327580416	0.0024130432128906154	0.003851372246996178	real_a	morphed_a
40.96378274814073	0.025674160427517342	0.008698266312871461	real_a	reco_a
61.365789676098245	0.025131185234917548	0.005669228093373082	real_b	fake_b
35.805060540823646	0.0062169850667317976	0.004724917647444236	real_b	morphed_b
40.086088172278465	0.022916216701931443	0.007584514726543341	real_b	reco_b
