# Supplementary material for: Facial expression morphing: enhancing visual fidelity and preserving facial details in CycleGAN-based expression synthesis
Source: PeerJ Comput Sci. 2024 Oct 25;10:e2438. doi: 10.7717/peerj-cs.2438 (PMC11623074; doi:10.7717/peerj-cs.2438)
Supplement: Supplemental Information 2 [file peerj-cs-10-2438-s002.zip › fid/angry2surprised/CycleGAN/fid_metrics.csv]

frechet_inception_distance	kernel_inception_distance_mean	kernel_inception_distance_std	dir_a	dir_b
80.3789728549204	0.04543941230773927	0.010456658089838516	real_a	fake_a
57.52971420201621	0.03835171051025392	0.013349360941766903	real_a	morphed_a
70.38547622430514	0.055354691696167004	0.02008701313045468	real_a	reco_a
85.68337625257979	0.0688002941131592	0.015867763815320225	real_b	fake_b
41.66589659337728	0.011264820480346693	0.010966076511617599	real_b	morphed_b
57.044820363241186	0.03888103065490722	0.016764541774905703	real_b	reco_b
