# Supplementary material for: Facial expression morphing: enhancing visual fidelity and preserving facial details in CycleGAN-based expression synthesis
Source: PeerJ Comput Sci. 2024 Oct 25;10:e2438. doi: 10.7717/peerj-cs.2438 (PMC11623074; doi:10.7717/peerj-cs.2438)
Supplement: Supplemental Information 2 [file peerj-cs-10-2438-s002.zip › fid/angry2surprised/UVCGANv1/fid_metrics.csv]

frechet_inception_distance	kernel_inception_distance_mean	kernel_inception_distance_std	dir_a	dir_b
66.37196598558627	0.037485654025607655	0.005230914051955931	real_a	fake_a
48.149709444791334	0.023866527303059902	0.0063813121151677634	real_a	morphed_a
38.30214388279209	0.012767693413628444	0.004891143817190934	real_a	reco_a
62.51848510754357	0.031105999416775155	0.008349223286888653	real_b	fake_b
41.80353048988894	0.011000180392795142	0.007053369740738073	real_b	morphed_b
38.67913917918141	0.012805462985568563	0.00558787095815632	real_b	reco_b
