# Supplementary material for: Facial expression morphing: enhancing visual fidelity and preserving facial details in CycleGAN-based expression synthesis
Source: PeerJ Comput Sci. 2024 Oct 25;10:e2438. doi: 10.7717/peerj-cs.2438 (PMC11623074; doi:10.7717/peerj-cs.2438)
Supplement: Supplemental Information 2 [file peerj-cs-10-2438-s002.zip › fid/angry2surprised/UVCGANv2/fid_metrics.csv]

frechet_inception_distance	kernel_inception_distance_mean	kernel_inception_distance_std	dir_a	dir_b
68.79568606502434	0.03749583909776478	0.005799971837345989	real_a	fake_a
44.389815014573884	0.019257313707139786	0.005673477894386664	real_a	morphed_a
49.949873352668405	0.033967391628689225	0.00920519702785113	real_a	reco_a
59.0650194691128	0.02475201246473526	0.0066075817045403076	real_b	fake_b
39.77381187107931	0.008957179768880184	0.0060526482161131065	real_b	morphed_b
30.573852633013367	0.009515937635633688	0.005690441231549299	real_b	reco_b
