# Supplementary material for: Facial expression morphing: enhancing visual fidelity and preserving facial details in CycleGAN-based expression synthesis
Source: PeerJ Comput Sci. 2024 Oct 25;10:e2438. doi: 10.7717/peerj-cs.2438 (PMC11623074; doi:10.7717/peerj-cs.2438)
Supplement: Supplemental Information 2 [file peerj-cs-10-2438-s002.zip › fid/contemptuous2disgusted/CycleGAN/fid_metrics.csv]

frechet_inception_distance	kernel_inception_distance_mean	kernel_inception_distance_std	dir_a	dir_b
65.13071235696606	0.03742523536682128	0.012333964536083123	real_a	fake_a
32.89973938168646	0.01112453155517581	0.012239804700803023	real_a	morphed_a
41.19482468921966	0.027252197647094717	0.01771523789450617	real_a	reco_a
84.42655621327918	0.06333935661315916	0.015428193107696645	real_b	fake_b
31.50812095672346	0.006516777801513687	0.013044986759510036	real_b	morphed_b
51.50010126972023	0.03953777542114258	0.021661837368696153	real_b	reco_b
