# Supplementary material for: Facial expression morphing: enhancing visual fidelity and preserving facial details in CycleGAN-based expression synthesis
Source: PeerJ Comput Sci. 2024 Oct 25;10:e2438. doi: 10.7717/peerj-cs.2438 (PMC11623074; doi:10.7717/peerj-cs.2438)
Supplement: Supplemental Information 2 [file peerj-cs-10-2438-s002.zip › fid/contemptuous2disgusted/UVCGANv1/fid_metrics.csv]

frechet_inception_distance	kernel_inception_distance_mean	kernel_inception_distance_std	dir_a	dir_b
68.45459428959002	0.04326913384331595	0.00630778866177141	real_a	fake_a
26.949915123383235	0.002565729777018233	0.0036605142778814276	real_a	morphed_a
19.968328087861664	0.00430593465169272	0.005697918617307659	real_a	reco_a
76.42151061184725	0.056617080349392356	0.008790170988935201	real_b	fake_b
26.360908476473917	0.0020632853190104415	0.004619709605038766	real_b	morphed_b
19.883317104254644	0.002334219360351604	0.005369362153793107	real_b	reco_b
