# Supplementary material for: Facial expression morphing: enhancing visual fidelity and preserving facial details in CycleGAN-based expression synthesis
Source: PeerJ Comput Sci. 2024 Oct 25;10:e2438. doi: 10.7717/peerj-cs.2438 (PMC11623074; doi:10.7717/peerj-cs.2438)
Supplement: Supplemental Information 2 [file peerj-cs-10-2438-s002.zip › fid/contemptuous2disgusted/UVCGANv2/fid_metrics.csv]

frechet_inception_distance	kernel_inception_distance_mean	kernel_inception_distance_std	dir_a	dir_b
60.60465335590238	0.028747079128689235	0.007484684319935205	real_a	fake_a
27.69637867029641	0.0032196950276692695	0.00467023429012179	real_a	morphed_a
33.1679464289039	0.021360902235243097	0.00792435286968885	real_a	reco_a
79.45007624231005	0.05662050849066839	0.008513088516672667	real_b	fake_b
25.187318524231095	0.0015196475558810851	0.004531540669527421	real_b	morphed_b
37.68488182703224	0.02068560587565105	0.00908190959839732	real_b	reco_b
