# Supplementary material for: Facial expression morphing: enhancing visual fidelity and preserving facial details in CycleGAN-based expression synthesis
Source: PeerJ Comput Sci. 2024 Oct 25;10:e2438. doi: 10.7717/peerj-cs.2438 (PMC11623074; doi:10.7717/peerj-cs.2438)
Supplement: Supplemental Information 2 [file peerj-cs-10-2438-s002.zip › fid/contemptuous2fearful/CycleGAN/fid_metrics.csv]

frechet_inception_distance	kernel_inception_distance_mean	kernel_inception_distance_std	dir_a	dir_b
73.4488734719622	0.04862101593017579	0.014127168433055792	real_a	fake_a
35.24483743126344	0.010413798904418963	0.01347566951164093	real_a	morphed_a
53.21739230663489	0.043002489852905265	0.01856807278791062	real_a	reco_a
67.06999317896779	0.043267801284790026	0.013737499754130912	real_b	fake_b
39.336726402444135	0.01214544105529785	0.010720979610268674	real_b	morphed_b
43.225096293768615	0.025175038528442384	0.017311865120610084	real_b	reco_b
