# Supplementary material for: Facial expression morphing: enhancing visual fidelity and preserving facial details in CycleGAN-based expression synthesis
Source: PeerJ Comput Sci. 2024 Oct 25;10:e2438. doi: 10.7717/peerj-cs.2438 (PMC11623074; doi:10.7717/peerj-cs.2438)
Supplement: Supplemental Information 2 [file peerj-cs-10-2438-s002.zip › fid/contemptuous2fearful/UVCGANv1/fid_metrics.csv]

frechet_inception_distance	kernel_inception_distance_mean	kernel_inception_distance_std	dir_a	dir_b
66.00492293940891	0.043770760769314215	0.006598631254996795	real_a	fake_a
29.74830079197519	0.003326318698459194	0.0037700713049688994	real_a	morphed_a
28.65515184384539	0.009946010674370665	0.005489160480236152	real_a	reco_a
63.583780281995544	0.040934721883138	0.008438240935140418	real_b	fake_b
36.40734340509498	0.007312677001953123	0.005346824194377758	real_b	morphed_b
34.09257454149943	0.0053074188232421935	0.005743878449225684	real_b	reco_b
