# Supplementary material for: Facial expression morphing: enhancing visual fidelity and preserving facial details in CycleGAN-based expression synthesis
Source: PeerJ Comput Sci. 2024 Oct 25;10:e2438. doi: 10.7717/peerj-cs.2438 (PMC11623074; doi:10.7717/peerj-cs.2438)
Supplement: Supplemental Information 2 [file peerj-cs-10-2438-s002.zip › fid/contemptuous2fearful/UVCGANv2/fid_metrics.csv]

frechet_inception_distance	kernel_inception_distance_mean	kernel_inception_distance_std	dir_a	dir_b
60.341668277221196	0.02954170871310762	0.005791831253601837	real_a	fake_a
29.975621358580568	0.0051978559705946024	0.004447779736899499	real_a	morphed_a
37.809442619186484	0.023278502400716175	0.008661224700853856	real_a	reco_a
52.20897932023752	0.024132611423068537	0.008204973605797054	real_b	fake_b
31.86228846905432	0.003798708428276929	0.004409512879995255	real_b	morphed_b
32.96292024355559	0.015483088853624118	0.008474699231212445	real_b	reco_b
