# Supplementary material for: Facial expression morphing: enhancing visual fidelity and preserving facial details in CycleGAN-based expression synthesis
Source: PeerJ Comput Sci. 2024 Oct 25;10:e2438. doi: 10.7717/peerj-cs.2438 (PMC11623074; doi:10.7717/peerj-cs.2438)
Supplement: Supplemental Information 2 [file peerj-cs-10-2438-s002.zip › fid/contemptuous2happy/CycleGAN/fid_metrics.csv]

frechet_inception_distance	kernel_inception_distance_mean	kernel_inception_distance_std	dir_a	dir_b
62.06882204822675	0.033884658432006824	0.012382640120602703	real_a	fake_a
29.40467828595991	0.006868795013427742	0.011173349544505579	real_a	morphed_a
41.7351814290887	0.025233499145507817	0.015287129966001584	real_a	reco_a
65.29736909873344	0.03733026657104492	0.01111678215800197	real_b	fake_b
27.97918822909962	0.005705232238769544	0.012922871700884134	real_b	morphed_b
47.13630199501013	0.03378104133605957	0.017372845086054776	real_b	reco_b
