# Supplementary material for: Facial expression morphing: enhancing visual fidelity and preserving facial details in CycleGAN-based expression synthesis
Source: PeerJ Comput Sci. 2024 Oct 25;10:e2438. doi: 10.7717/peerj-cs.2438 (PMC11623074; doi:10.7717/peerj-cs.2438)
Supplement: Supplemental Information 2 [file peerj-cs-10-2438-s002.zip › fid/contemptuous2happy/UVCGANv1/fid_metrics.csv]

frechet_inception_distance	kernel_inception_distance_mean	kernel_inception_distance_std	dir_a	dir_b
75.09101205276228	0.05467960137261286	0.007990101973186232	real_a	fake_a
27.750126785067863	0.0033546030680338614	0.003834773385979962	real_a	morphed_a
26.651137847933555	0.002541129557291648	0.005058449662241609	real_a	reco_a
64.64629435818716	0.03646224195692274	0.008671083808499451	real_b	fake_b
26.505633851089584	0.002547393120659729	0.004657843111540138	real_b	morphed_b
18.952655950247227	0.0012705990261501921	0.004496222650211552	real_b	reco_b
