# Supplementary material for: Facial expression morphing: enhancing visual fidelity and preserving facial details in CycleGAN-based expression synthesis
Source: PeerJ Comput Sci. 2024 Oct 25;10:e2438. doi: 10.7717/peerj-cs.2438 (PMC11623074; doi:10.7717/peerj-cs.2438)
Supplement: Supplemental Information 2 [file peerj-cs-10-2438-s002.zip › fid/contemptuous2happy/UVCGANv2/fid_metrics.csv]

frechet_inception_distance	kernel_inception_distance_mean	kernel_inception_distance_std	dir_a	dir_b
62.03095372814572	0.03116793551974825	0.006742216246015584	real_a	fake_a
26.740201146995844	0.003467515733506934	0.0040609608372574	real_a	morphed_a
28.063033470959	0.014309888712565125	0.007079233531173452	real_a	reco_a
58.03412369705652	0.03253614128960508	0.006538777497842963	real_b	fake_b
24.163737588044746	0.0025091220431857366	0.004901275119095136	real_b	morphed_b
33.071540034570546	0.017738290066189245	0.006919189208845053	real_b	reco_b
