# Supplementary material for: Facial expression morphing: enhancing visual fidelity and preserving facial details in CycleGAN-based expression synthesis
Source: PeerJ Comput Sci. 2024 Oct 25;10:e2438. doi: 10.7717/peerj-cs.2438 (PMC11623074; doi:10.7717/peerj-cs.2438)
Supplement: Supplemental Information 2 [file peerj-cs-10-2438-s002.zip › fid/contemptuous2neutral/CycleGAN/fid_metrics.csv]

frechet_inception_distance	kernel_inception_distance_mean	kernel_inception_distance_std	dir_a	dir_b
59.28204022197265	0.027558896255493136	0.012188492014031192	real_a	fake_a
36.57333465356533	0.00971147270202636	0.011375095838494956	real_a	morphed_a
43.96376337989874	0.0313291774749756	0.017207541099059965	real_a	reco_a
64.64254085167276	0.0303136505126953	0.011248421652624655	real_b	fake_b
27.16175152025002	0.002413680648803731	0.012680012315963331	real_b	morphed_b
40.049561705407285	0.02272009811401368	0.01567831684149296	real_b	reco_b
