# Supplementary material for: Facial expression morphing: enhancing visual fidelity and preserving facial details in CycleGAN-based expression synthesis
Source: PeerJ Comput Sci. 2024 Oct 25;10:e2438. doi: 10.7717/peerj-cs.2438 (PMC11623074; doi:10.7717/peerj-cs.2438)
Supplement: Supplemental Information 2 [file peerj-cs-10-2438-s002.zip › fid/contemptuous2neutral/UVCGANv1/fid_metrics.csv]

frechet_inception_distance	kernel_inception_distance_mean	kernel_inception_distance_std	dir_a	dir_b
66.46352352885629	0.043028483751085075	0.006153698839624265	real_a	fake_a
27.760670560736635	0.006853923204210033	0.004734457760648134	real_a	morphed_a
21.23229592369563	0.0010593834771050314	0.0051735166081271185	real_a	reco_a
56.32210882466643	0.020178187391493067	0.008598149540714894	real_b	fake_b
23.543212379656495	-0.0015736738416883744	0.0036714659210956495	real_b	morphed_b
19.139227793894676	0.0016982632107204988	0.004813448097657285	real_b	reco_b
