# Supplementary material for: Facial expression morphing: enhancing visual fidelity and preserving facial details in CycleGAN-based expression synthesis
Source: PeerJ Comput Sci. 2024 Oct 25;10:e2438. doi: 10.7717/peerj-cs.2438 (PMC11623074; doi:10.7717/peerj-cs.2438)
Supplement: Supplemental Information 2 [file peerj-cs-10-2438-s002.zip › fid/contemptuous2neutral/UVCGANv2/fid_metrics.csv]

frechet_inception_distance	kernel_inception_distance_mean	kernel_inception_distance_std	dir_a	dir_b
62.886756440947764	0.0369107645670573	0.010063461530869386	real_a	fake_a
24.236869630434	0.0028561275906033323	0.0039714259101605595	real_a	morphed_a
24.93668338586832	0.010097969224717885	0.006681421037406021	real_a	reco_a
53.410890220967886	0.021697678290473057	0.007586200882289909	real_b	fake_b
21.05687458443247	-0.0021547437879774114	0.0035615499102115413	real_b	morphed_b
27.193453889857807	0.01642581821017794	0.006172545551579017	real_b	reco_b
