# Supplementary material for: Facial expression morphing: enhancing visual fidelity and preserving facial details in CycleGAN-based expression synthesis
Source: PeerJ Comput Sci. 2024 Oct 25;10:e2438. doi: 10.7717/peerj-cs.2438 (PMC11623074; doi:10.7717/peerj-cs.2438)
Supplement: Supplemental Information 2 [file peerj-cs-10-2438-s002.zip › fid/contemptuous2sad/CycleGAN/fid_metrics.csv]

frechet_inception_distance	kernel_inception_distance_mean	kernel_inception_distance_std	dir_a	dir_b
68.14156065177795	0.03379474411010744	0.0127985938038494	real_a	fake_a
38.49302940397118	0.010172871780395516	0.014244304289162488	real_a	morphed_a
46.77244931318114	0.027335746383667	0.02005463805679468	real_a	reco_a
72.92841186271839	0.04147289543151857	0.013711744610173925	real_b	fake_b
36.64514004393386	0.009037870025634751	0.009041567083119397	real_b	morphed_b
41.29183940071335	0.022695290756225596	0.016639677692512657	real_b	reco_b
