# Supplementary material for: Facial expression morphing: enhancing visual fidelity and preserving facial details in CycleGAN-based expression synthesis
Source: PeerJ Comput Sci. 2024 Oct 25;10:e2438. doi: 10.7717/peerj-cs.2438 (PMC11623074; doi:10.7717/peerj-cs.2438)
Supplement: Supplemental Information 2 [file peerj-cs-10-2438-s002.zip › fid/contemptuous2sad/UVCGANv1/fid_metrics.csv]

frechet_inception_distance	kernel_inception_distance_mean	kernel_inception_distance_std	dir_a	dir_b
76.85440088449688	0.04868509012858071	0.006883019396311558	real_a	fake_a
27.379839803350407	0.002542121378580742	0.003763081943718094	real_a	morphed_a
22.381249420354166	0.0030850602891709846	0.004936964482498925	real_a	reco_a
74.5457478110323	0.04841723564995661	0.00969891067442664	real_b	fake_b
32.38104018832535	0.00566227416992188	0.00511189194758235	real_b	morphed_b
22.955264904560217	0.0035547502305772485	0.0051349287351124765	real_b	reco_b
