# Supplementary material for: Facial expression morphing: enhancing visual fidelity and preserving facial details in CycleGAN-based expression synthesis
Source: PeerJ Comput Sci. 2024 Oct 25;10:e2438. doi: 10.7717/peerj-cs.2438 (PMC11623074; doi:10.7717/peerj-cs.2438)
Supplement: Supplemental Information 2 [file peerj-cs-10-2438-s002.zip › fid/contemptuous2sad/UVCGANv2/fid_metrics.csv]

frechet_inception_distance	kernel_inception_distance_mean	kernel_inception_distance_std	dir_a	dir_b
59.330833346712126	0.034812118869357624	0.005268833498706064	real_a	fake_a
24.38320577505567	0.0013374603271484142	0.004181352791772872	real_a	morphed_a
32.88479873802189	0.015258553398980045	0.007254095363950946	real_a	reco_a
60.036089586885055	0.02890818345811634	0.0057695501641927055	real_b	fake_b
30.66704805876062	0.003867737833658853	0.004848183843096878	real_b	morphed_b
28.924602445580867	0.016493829684787333	0.007246435496516405	real_b	reco_b
