# Supplementary material for: Facial expression morphing: enhancing visual fidelity and preserving facial details in CycleGAN-based expression synthesis
Source: PeerJ Comput Sci. 2024 Oct 25;10:e2438. doi: 10.7717/peerj-cs.2438 (PMC11623074; doi:10.7717/peerj-cs.2438)
Supplement: Supplemental Information 2 [file peerj-cs-10-2438-s002.zip › fid/contemptuous2surprised/CycleGAN/fid_metrics.csv]

frechet_inception_distance	kernel_inception_distance_mean	kernel_inception_distance_std	dir_a	dir_b
69.47983364013784	0.039221542358398434	0.010825815578653624	real_a	fake_a
43.56639720329254	0.019800565338134762	0.010367368465015197	real_a	morphed_a
44.70907514861196	0.02766227111816409	0.01566746797422119	real_a	reco_a
79.77270819848415	0.05883050270080565	0.015130244506541915	real_b	fake_b
38.131611274304916	0.009505295181274404	0.010135756287607926	real_b	morphed_b
49.5952979763972	0.03499824829101563	0.01844587316140627	real_b	reco_b
