# Supplementary material for: Facial expression morphing: enhancing visual fidelity and preserving facial details in CycleGAN-based expression synthesis
Source: PeerJ Comput Sci. 2024 Oct 25;10:e2438. doi: 10.7717/peerj-cs.2438 (PMC11623074; doi:10.7717/peerj-cs.2438)
Supplement: Supplemental Information 2 [file peerj-cs-10-2438-s002.zip › fid/contemptuous2surprised/UVCGANv1/fid_metrics.csv]

frechet_inception_distance	kernel_inception_distance_mean	kernel_inception_distance_std	dir_a	dir_b
66.89289262394868	0.042455320909288205	0.007009664592218931	real_a	fake_a
33.43207354622765	0.010569794040256087	0.004623593636997981	real_a	morphed_a
25.23805392243223	0.006753993733723962	0.004631395313789279	real_a	reco_a
69.1585455006208	0.041350593397352406	0.008593855717810706	real_b	fake_b
33.910000097542884	0.004370366414388021	0.0041231809498587	real_b	morphed_b
28.581806411502562	0.006216098022460938	0.00439066997389961	real_b	reco_b
