# Supplementary material for: Facial expression morphing: enhancing visual fidelity and preserving facial details in CycleGAN-based expression synthesis
Source: PeerJ Comput Sci. 2024 Oct 25;10:e2438. doi: 10.7717/peerj-cs.2438 (PMC11623074; doi:10.7717/peerj-cs.2438)
Supplement: Supplemental Information 2 [file peerj-cs-10-2438-s002.zip › fid/contemptuous2surprised/UVCGANv2/fid_metrics.csv]

frechet_inception_distance	kernel_inception_distance_mean	kernel_inception_distance_std	dir_a	dir_b
62.12511659214889	0.035163474867079006	0.006154898725357681	real_a	fake_a
30.498302640218455	0.008422490776909717	0.0042046190548236965	real_a	morphed_a
40.28407705306998	0.017528583102756068	0.007172794620474551	real_a	reco_a
63.66044577333004	0.029558808390299486	0.00753747119801908	real_b	fake_b
31.721371474182128	0.004302051798502635	0.0043274410791959905	real_b	morphed_b
34.40843163511417	0.01726491394042971	0.007198288498194195	real_b	reco_b
