# Supplementary material for: Facial expression morphing: enhancing visual fidelity and preserving facial details in CycleGAN-based expression synthesis
Source: PeerJ Comput Sci. 2024 Oct 25;10:e2438. doi: 10.7717/peerj-cs.2438 (PMC11623074; doi:10.7717/peerj-cs.2438)
Supplement: Supplemental Information 2 [file peerj-cs-10-2438-s002.zip › fid/disgusted2fearful/CycleGAN/fid_metrics.csv]

frechet_inception_distance	kernel_inception_distance_mean	kernel_inception_distance_std	dir_a	dir_b
85.12341689160831	0.05365649223327638	0.014818542331372943	real_a	fake_a
38.09399656094411	0.010615396118164032	0.011694674564246775	real_a	morphed_a
57.63371880506992	0.039619189071655285	0.021572390608039022	real_a	reco_a
74.80038075033403	0.04224783439636228	0.012029038959899131	real_b	fake_b
45.863272284862845	0.018028323364257783	0.013129281945497909	real_b	morphed_b
46.36674376005498	0.027583069229125935	0.019206693753095656	real_b	reco_b
