# Supplementary material for: Facial expression morphing: enhancing visual fidelity and preserving facial details in CycleGAN-based expression synthesis
Source: PeerJ Comput Sci. 2024 Oct 25;10:e2438. doi: 10.7717/peerj-cs.2438 (PMC11623074; doi:10.7717/peerj-cs.2438)
Supplement: Supplemental Information 2 [file peerj-cs-10-2438-s002.zip › fid/disgusted2fearful/UVCGANv1/fid_metrics.csv]

frechet_inception_distance	kernel_inception_distance_mean	kernel_inception_distance_std	dir_a	dir_b
70.8600689233769	0.05187320115831162	0.007695338122275302	real_a	fake_a
33.41758033304613	0.006285022989908846	0.0045219001587103284	real_a	morphed_a
27.283530799240765	0.005245958455403637	0.004256132996515748	real_a	reco_a
61.35265034311006	0.030797793240017364	0.00672626869705696	real_b	fake_b
33.839431266317504	0.004020545450846358	0.004044038909373938	real_b	morphed_b
26.98699401111743	0.007060373942057287	0.005751180171806966	real_b	reco_b
