# Supplementary material for: Facial expression morphing: enhancing visual fidelity and preserving facial details in CycleGAN-based expression synthesis
Source: PeerJ Comput Sci. 2024 Oct 25;10:e2438. doi: 10.7717/peerj-cs.2438 (PMC11623074; doi:10.7717/peerj-cs.2438)
Supplement: Supplemental Information 2 [file peerj-cs-10-2438-s002.zip › fid/disgusted2fearful/UVCGANv2/fid_metrics.csv]

frechet_inception_distance	kernel_inception_distance_mean	kernel_inception_distance_std	dir_a	dir_b
73.98712844883185	0.04125774095323349	0.009149740545957628	real_a	fake_a
34.5104561671653	0.005541220431857621	0.00453530455414371	real_a	morphed_a
37.91239996343849	0.024422189670138886	0.009643110903004069	real_a	reco_a
63.610512916318186	0.036985728963216176	0.00562985249587118	real_b	fake_b
33.6483545098182	0.0031114905463324625	0.004215106187962689	real_b	morphed_b
32.64443651734063	0.0161429941813151	0.00917357184637568	real_b	reco_b
