# Supplementary material for: Facial expression morphing: enhancing visual fidelity and preserving facial details in CycleGAN-based expression synthesis
Source: PeerJ Comput Sci. 2024 Oct 25;10:e2438. doi: 10.7717/peerj-cs.2438 (PMC11623074; doi:10.7717/peerj-cs.2438)
Supplement: Supplemental Information 2 [file peerj-cs-10-2438-s002.zip › fid/disgusted2happy/CycleGAN/fid_metrics.csv]

frechet_inception_distance	kernel_inception_distance_mean	kernel_inception_distance_std	dir_a	dir_b
73.55602544235306	0.045563957214355424	0.012087387865759879	real_a	fake_a
35.82566198645714	0.00761821441650389	0.010203691497415145	real_a	morphed_a
47.45389283771928	0.03323165931701661	0.01879822317463629	real_a	reco_a
68.96224313866068	0.037440182876586924	0.01169482063846193	real_b	fake_b
36.653982588529885	0.009606618499755868	0.010947178731417692	real_b	morphed_b
44.194967774825685	0.02626272277832031	0.016017777179935144	real_b	reco_b
