# Supplementary material for: Facial expression morphing: enhancing visual fidelity and preserving facial details in CycleGAN-based expression synthesis
Source: PeerJ Comput Sci. 2024 Oct 25;10:e2438. doi: 10.7717/peerj-cs.2438 (PMC11623074; doi:10.7717/peerj-cs.2438)
Supplement: Supplemental Information 2 [file peerj-cs-10-2438-s002.zip › fid/disgusted2happy/UVCGANv1/fid_metrics.csv]

frechet_inception_distance	kernel_inception_distance_mean	kernel_inception_distance_std	dir_a	dir_b
84.48620565265433	0.06140243971082898	0.013114754586302235	real_a	fake_a
30.99360899556453	0.0022711808946397306	0.004934140395634043	real_a	morphed_a
21.166264198574794	0.0032023484971788196	0.006215494176906521	real_a	reco_a
80.32140026561905	0.06491485426161021	0.008571864393451038	real_b	fake_b
30.757017633502457	0.0030748765733506957	0.004237876850711478	real_b	morphed_b
19.616463916359677	0.0009633226182725751	0.00452786708884107	real_b	reco_b
