# Supplementary material for: Facial expression morphing: enhancing visual fidelity and preserving facial details in CycleGAN-based expression synthesis
Source: PeerJ Comput Sci. 2024 Oct 25;10:e2438. doi: 10.7717/peerj-cs.2438 (PMC11623074; doi:10.7717/peerj-cs.2438)
Supplement: Supplemental Information 2 [file peerj-cs-10-2438-s002.zip › fid/disgusted2happy/UVCGANv2/fid_metrics.csv]

frechet_inception_distance	kernel_inception_distance_mean	kernel_inception_distance_std	dir_a	dir_b
64.14128890883822	0.03395524224175348	0.008021553984412726	real_a	fake_a
28.49393111803596	0.002222576565212684	0.004341238295205353	real_a	morphed_a
29.515970363312377	0.014182809109157955	0.007995836333766989	real_a	reco_a
65.97299702277988	0.039795083618164064	0.006080743085645867	real_b	fake_b
30.901744063576274	0.005836181640624973	0.005081889937225135	real_b	morphed_b
25.646139186700616	0.012037351142035578	0.006622399509811083	real_b	reco_b
