# Supplementary material for: Facial expression morphing: enhancing visual fidelity and preserving facial details in CycleGAN-based expression synthesis
Source: PeerJ Comput Sci. 2024 Oct 25;10:e2438. doi: 10.7717/peerj-cs.2438 (PMC11623074; doi:10.7717/peerj-cs.2438)
Supplement: Supplemental Information 2 [file peerj-cs-10-2438-s002.zip › fid/disgusted2neutral/CycleGAN/fid_metrics.csv]

frechet_inception_distance	kernel_inception_distance_mean	kernel_inception_distance_std	dir_a	dir_b
84.64692952621968	0.04189185447692873	0.015449991211100841	real_a	fake_a
43.186753834845675	0.012977907562255853	0.012053634313701048	real_a	morphed_a
54.08049849329018	0.043105699920654314	0.021333858812167344	real_a	reco_a
67.25567697399566	0.03707795333862306	0.01270135679230445	real_b	fake_b
38.0961276599746	0.006978442764282225	0.009874158375215094	real_b	morphed_b
48.41766153881485	0.02878723106384276	0.01429479798876364	real_b	reco_b
