# Supplementary material for: Facial expression morphing: enhancing visual fidelity and preserving facial details in CycleGAN-based expression synthesis
Source: PeerJ Comput Sci. 2024 Oct 25;10:e2438. doi: 10.7717/peerj-cs.2438 (PMC11623074; doi:10.7717/peerj-cs.2438)
Supplement: Supplemental Information 2 [file peerj-cs-10-2438-s002.zip › fid/disgusted2neutral/UVCGANv1/fid_metrics.csv]

frechet_inception_distance	kernel_inception_distance_mean	kernel_inception_distance_std	dir_a	dir_b
77.69175848106482	0.05190077345106338	0.011066112038726227	real_a	fake_a
31.53816884048441	0.0029949879964192494	0.0045167714637957285	real_a	morphed_a
24.85071675553648	0.004592434692382836	0.00526185268361172	real_a	reco_a
62.96361416579472	0.030717136298285617	0.0060818237232608974	real_b	fake_b
30.219155576387415	0.002041560194227423	0.0035134918694841167	real_b	morphed_b
25.180898640730888	0.0037881768120659486	0.004444808445163212	real_b	reco_b
