# Supplementary material for: Facial expression morphing: enhancing visual fidelity and preserving facial details in CycleGAN-based expression synthesis
Source: PeerJ Comput Sci. 2024 Oct 25;10:e2438. doi: 10.7717/peerj-cs.2438 (PMC11623074; doi:10.7717/peerj-cs.2438)
Supplement: Supplemental Information 2 [file peerj-cs-10-2438-s002.zip › fid/disgusted2neutral/UVCGANv2/fid_metrics.csv]

frechet_inception_distance	kernel_inception_distance_mean	kernel_inception_distance_std	dir_a	dir_b
75.84233671079647	0.042666285875108526	0.007793046912542031	real_a	fake_a
31.428192110321646	0.005032225884331609	0.004674104217419274	real_a	morphed_a
35.75989567172728	0.021113632880316837	0.009145032152011828	real_a	reco_a
64.89235471168655	0.038279524400499136	0.005927778510794425	real_b	fake_b
28.298467392929524	0.0014963087293837019	0.0035655830151555957	real_b	morphed_b
38.762837559871265	0.018055918714735268	0.007347882460017845	real_b	reco_b
