# Supplementary material for: Facial expression morphing: enhancing visual fidelity and preserving facial details in CycleGAN-based expression synthesis
Source: PeerJ Comput Sci. 2024 Oct 25;10:e2438. doi: 10.7717/peerj-cs.2438 (PMC11623074; doi:10.7717/peerj-cs.2438)
Supplement: Supplemental Information 2 [file peerj-cs-10-2438-s002.zip › fid/disgusted2sad/CycleGAN/fid_metrics.csv]

frechet_inception_distance	kernel_inception_distance_mean	kernel_inception_distance_std	dir_a	dir_b
73.59988818415204	0.040904130554199225	0.012637885174425977	real_a	fake_a
34.68789746358202	0.011747674179077138	0.011083459021607548	real_a	morphed_a
52.76893835067831	0.03532133369445799	0.020730260435502475	real_a	reco_a
78.89534717476495	0.042985414123535154	0.011574423260245822	real_b	fake_b
40.30365322442902	0.013676621246337888	0.012004277197106788	real_b	morphed_b
48.35167894414333	0.03325322837829589	0.014735075432020277	real_b	reco_b
