# Supplementary material for: Facial expression morphing: enhancing visual fidelity and preserving facial details in CycleGAN-based expression synthesis
Source: PeerJ Comput Sci. 2024 Oct 25;10:e2438. doi: 10.7717/peerj-cs.2438 (PMC11623074; doi:10.7717/peerj-cs.2438)
Supplement: Supplemental Information 2 [file peerj-cs-10-2438-s002.zip › fid/disgusted2sad/UVCGANv1/fid_metrics.csv]

frechet_inception_distance	kernel_inception_distance_mean	kernel_inception_distance_std	dir_a	dir_b
85.43022346357107	0.06506958380805122	0.0108339168850389	real_a	fake_a
30.775251988950075	0.004392318047417509	0.005326130225631286	real_a	morphed_a
24.693219033931825	0.0038829508463541808	0.005241361855359471	real_a	reco_a
67.52060770013382	0.039015640936957446	0.0065852846311604905	real_b	fake_b
31.90399568668405	0.0026788625081380292	0.0036821375850635803	real_b	morphed_b
25.99444972148133	0.005237888929579016	0.004912304924425814	real_b	reco_b
