# Supplementary material for: Facial expression morphing: enhancing visual fidelity and preserving facial details in CycleGAN-based expression synthesis
Source: PeerJ Comput Sci. 2024 Oct 25;10:e2438. doi: 10.7717/peerj-cs.2438 (PMC11623074; doi:10.7717/peerj-cs.2438)
Supplement: Supplemental Information 2 [file peerj-cs-10-2438-s002.zip › fid/disgusted2sad/UVCGANv2/fid_metrics.csv]

frechet_inception_distance	kernel_inception_distance_mean	kernel_inception_distance_std	dir_a	dir_b
88.09363805151973	0.06410120680067276	0.008823731305022892	real_a	fake_a
29.762935410878015	0.003927321370442693	0.004742927713527688	real_a	morphed_a
36.8004867072289	0.02487222832573788	0.00997164922235397	real_a	reco_a
63.38122905221341	0.034598356458875885	0.00566414020737827	real_b	fake_b
32.06174555917386	0.0034783650716145777	0.0036354259077808087	real_b	morphed_b
28.166248930714204	0.014398768785264759	0.00590658681919379	real_b	reco_b
