# Supplementary material for: Facial expression morphing: enhancing visual fidelity and preserving facial details in CycleGAN-based expression synthesis
Source: PeerJ Comput Sci. 2024 Oct 25;10:e2438. doi: 10.7717/peerj-cs.2438 (PMC11623074; doi:10.7717/peerj-cs.2438)
Supplement: Supplemental Information 2 [file peerj-cs-10-2438-s002.zip › fid/disgusted2surprised/CycleGAN/fid_metrics.csv]

frechet_inception_distance	kernel_inception_distance_mean	kernel_inception_distance_std	dir_a	dir_b
78.19883241294416	0.04854354972839356	0.013775310541412528	real_a	fake_a
40.53724856218766	0.014998282623290993	0.012264056262689303	real_a	morphed_a
60.44888136091622	0.05248893661499023	0.021534552417088664	real_a	reco_a
81.64541808186468	0.057188115310668974	0.0136056518457098	real_b	fake_b
39.703683904585944	0.009918662643432623	0.011096166816761675	real_b	morphed_b
52.465685860092094	0.031385484695434555	0.014513830474685073	real_b	reco_b
