# Supplementary material for: Facial expression morphing: enhancing visual fidelity and preserving facial details in CycleGAN-based expression synthesis
Source: PeerJ Comput Sci. 2024 Oct 25;10:e2438. doi: 10.7717/peerj-cs.2438 (PMC11623074; doi:10.7717/peerj-cs.2438)
Supplement: Supplemental Information 2 [file peerj-cs-10-2438-s002.zip › fid/disgusted2surprised/UVCGANv1/fid_metrics.csv]

frechet_inception_distance	kernel_inception_distance_mean	kernel_inception_distance_std	dir_a	dir_b
80.35303889696124	0.06016196255154082	0.010417861350665959	real_a	fake_a
36.96877955666584	0.008096744452582455	0.004909701506101532	real_a	morphed_a
33.59913487477186	0.01557780253092449	0.00432822582183191	real_a	reco_a
67.13194087722722	0.03884618530273438	0.006524500695244438	real_b	fake_b
32.25464998889659	0.0032608310275607354	0.0038690813196185702	real_b	morphed_b
35.348055700772306	0.01686194458007811	0.00554300506542458	real_b	reco_b
