# Supplementary material for: Facial expression morphing: enhancing visual fidelity and preserving facial details in CycleGAN-based expression synthesis
Source: PeerJ Comput Sci. 2024 Oct 25;10:e2438. doi: 10.7717/peerj-cs.2438 (PMC11623074; doi:10.7717/peerj-cs.2438)
Supplement: Supplemental Information 2 [file peerj-cs-10-2438-s002.zip › fid/disgusted2surprised/UVCGANv2/fid_metrics.csv]

frechet_inception_distance	kernel_inception_distance_mean	kernel_inception_distance_std	dir_a	dir_b
73.82561675478823	0.048918535698784744	0.007251863626509631	real_a	fake_a
36.8190411659551	0.010980935329861113	0.005182039915725056	real_a	morphed_a
44.76716154372144	0.029415755208333325	0.010611595011949426	real_a	reco_a
63.7179651948656	0.030108260091145846	0.007657783742593691	real_b	fake_b
34.6896296560202	0.00411998189290363	0.003990691534947903	real_b	morphed_b
33.05034578512019	0.016538798353407116	0.0064084501275045004	real_b	reco_b
