# Supplementary material for: Facial expression morphing: enhancing visual fidelity and preserving facial details in CycleGAN-based expression synthesis
Source: PeerJ Comput Sci. 2024 Oct 25;10:e2438. doi: 10.7717/peerj-cs.2438 (PMC11623074; doi:10.7717/peerj-cs.2438)
Supplement: Supplemental Information 2 [file peerj-cs-10-2438-s002.zip › fid/fearful2happy/CycleGAN/fid_metrics.csv]

frechet_inception_distance	kernel_inception_distance_mean	kernel_inception_distance_std	dir_a	dir_b
67.90472807488099	0.03944710273742676	0.013083152956034124	real_a	fake_a
38.83760608817516	0.011989711380004904	0.010883211640169282	real_a	morphed_a
45.4818564908331	0.028447516250610337	0.01830748964533702	real_a	reco_a
77.35737906120634	0.05393851432800294	0.0158155473784936	real_b	fake_b
33.97380593161078	0.00954068908691407	0.014015592604768876	real_b	morphed_b
48.21966236302233	0.028352105331420917	0.015054549495859085	real_b	reco_b
