# Supplementary material for: Facial expression morphing: enhancing visual fidelity and preserving facial details in CycleGAN-based expression synthesis
Source: PeerJ Comput Sci. 2024 Oct 25;10:e2438. doi: 10.7717/peerj-cs.2438 (PMC11623074; doi:10.7717/peerj-cs.2438)
Supplement: Supplemental Information 2 [file peerj-cs-10-2438-s002.zip › fid/fearful2happy/UVCGANv1/fid_metrics.csv]

frechet_inception_distance	kernel_inception_distance_mean	kernel_inception_distance_std	dir_a	dir_b
65.00912769789977	0.0395806874593099	0.006346037489618379	real_a	fake_a
34.287660830624084	0.005259781222873263	0.004437633843646121	real_a	morphed_a
26.042127769656076	0.006506160142686679	0.006112061386958147	real_a	reco_a
69.44254716318679	0.04575728691948783	0.008129010779572081	real_b	fake_b
29.406443147676804	0.0034800733778211955	0.004131262929133785	real_b	morphed_b
29.91108327190235	0.009062516615125861	0.004385154402945541	real_b	reco_b
