# Supplementary material for: Facial expression morphing: enhancing visual fidelity and preserving facial details in CycleGAN-based expression synthesis
Source: PeerJ Comput Sci. 2024 Oct 25;10:e2438. doi: 10.7717/peerj-cs.2438 (PMC11623074; doi:10.7717/peerj-cs.2438)
Supplement: Supplemental Information 2 [file peerj-cs-10-2438-s002.zip › fid/fearful2happy/UVCGANv2/fid_metrics.csv]

frechet_inception_distance	kernel_inception_distance_mean	kernel_inception_distance_std	dir_a	dir_b
59.33778621119154	0.030990406968858505	0.0059607500464701054	real_a	fake_a
34.04713560674577	0.0053681135389540115	0.004626698416629589	real_a	morphed_a
40.55694470386574	0.027293859524197037	0.010092955856438485	real_a	reco_a
57.904505217819874	0.030728569878472185	0.005791940155093693	real_b	fake_b
29.629945696260485	0.004456082153320291	0.004711262460357484	real_b	morphed_b
33.53046286319885	0.01950017700195314	0.006825689014695505	real_b	reco_b
