# Supplementary material for: Facial expression morphing: enhancing visual fidelity and preserving facial details in CycleGAN-based expression synthesis
Source: PeerJ Comput Sci. 2024 Oct 25;10:e2438. doi: 10.7717/peerj-cs.2438 (PMC11623074; doi:10.7717/peerj-cs.2438)
Supplement: Supplemental Information 2 [file peerj-cs-10-2438-s002.zip › fid/fearful2neutral/CycleGAN/fid_metrics.csv]

frechet_inception_distance	kernel_inception_distance_mean	kernel_inception_distance_std	dir_a	dir_b
78.55969617969546	0.04894834899902342	0.015217441612364348	real_a	fake_a
44.86966208409298	0.018894785690307635	0.010483285575401067	real_a	morphed_a
45.73026829913937	0.028421085739135727	0.01844697944617064	real_a	reco_a
67.82931302663447	0.03588835144042972	0.010715817405287546	real_b	fake_b
34.29858566926999	0.0075383438110351395	0.012467236687717494	real_b	morphed_b
56.285512797171954	0.03597383880615234	0.014621408717985333	real_b	reco_b
