# Supplementary material for: Facial expression morphing: enhancing visual fidelity and preserving facial details in CycleGAN-based expression synthesis
Source: PeerJ Comput Sci. 2024 Oct 25;10:e2438. doi: 10.7717/peerj-cs.2438 (PMC11623074; doi:10.7717/peerj-cs.2438)
Supplement: Supplemental Information 2 [file peerj-cs-10-2438-s002.zip › fid/fearful2neutral/UVCGANv1/fid_metrics.csv]

frechet_inception_distance	kernel_inception_distance_mean	kernel_inception_distance_std	dir_a	dir_b
56.88956578765546	0.031901662190755194	0.005815208878422599	real_a	fake_a
37.0604912308346	0.009223506334092897	0.004629039230429247	real_a	morphed_a
21.930291361963057	0.0031528927273220386	0.005428786709137447	real_a	reco_a
74.36753069872911	0.051247992960612	0.00591352093501935	real_b	fake_b
28.682945948637027	0.0019603054470485803	0.0033335081855269694	real_b	morphed_b
30.26050584955199	0.01297986246744793	0.005156783603783506	real_b	reco_b
