# Supplementary material for: Facial expression morphing: enhancing visual fidelity and preserving facial details in CycleGAN-based expression synthesis
Source: PeerJ Comput Sci. 2024 Oct 25;10:e2438. doi: 10.7717/peerj-cs.2438 (PMC11623074; doi:10.7717/peerj-cs.2438)
Supplement: Supplemental Information 2 [file peerj-cs-10-2438-s002.zip › fid/fearful2neutral/UVCGANv2/fid_metrics.csv]

frechet_inception_distance	kernel_inception_distance_mean	kernel_inception_distance_std	dir_a	dir_b
53.69771353788519	0.02084216715494791	0.006467122400118888	real_a	fake_a
34.36662708347739	0.00775669487847221	0.004437749641726371	real_a	morphed_a
31.21562341999403	0.012104001193576401	0.007829401127784264	real_a	reco_a
57.770194293725176	0.029373294406466983	0.004995727729706154	real_b	fake_b
27.014067063419866	0.0012910251193576716	0.0036727934228342664	real_b	morphed_b
40.17379002459873	0.02012920566134982	0.006000756338502908	real_b	reco_b
