# Supplementary material for: Facial expression morphing: enhancing visual fidelity and preserving facial details in CycleGAN-based expression synthesis
Source: PeerJ Comput Sci. 2024 Oct 25;10:e2438. doi: 10.7717/peerj-cs.2438 (PMC11623074; doi:10.7717/peerj-cs.2438)
Supplement: Supplemental Information 2 [file peerj-cs-10-2438-s002.zip › fid/fearful2sad/CycleGAN/fid_metrics.csv]

frechet_inception_distance	kernel_inception_distance_mean	kernel_inception_distance_std	dir_a	dir_b
66.19023335344063	0.03701651649475095	0.014749882471276383	real_a	fake_a
36.28679385503091	0.011276560211181633	0.012981169340402698	real_a	morphed_a
52.141400796323076	0.01787538833618163	0.014141521806137135	real_a	reco_a
72.62985954587364	0.04492853622436524	0.011384441042511453	real_b	fake_b
42.17297084292213	0.01590731048583983	0.010974495646755606	real_b	morphed_b
46.769090556823414	0.032146570968627906	0.015065748756830753	real_b	reco_b
