# Supplementary material for: Facial expression morphing: enhancing visual fidelity and preserving facial details in CycleGAN-based expression synthesis
Source: PeerJ Comput Sci. 2024 Oct 25;10:e2438. doi: 10.7717/peerj-cs.2438 (PMC11623074; doi:10.7717/peerj-cs.2438)
Supplement: Supplemental Information 2 [file peerj-cs-10-2438-s002.zip › fid/fearful2sad/UVCGANv1/fid_metrics.csv]

frechet_inception_distance	kernel_inception_distance_mean	kernel_inception_distance_std	dir_a	dir_b
65.87532701096214	0.03975109219021267	0.006313046793921298	real_a	fake_a
33.46190294983568	0.0039928463406032665	0.00447713821765242	real_a	morphed_a
27.141534257405944	0.006114727783203117	0.006008244921773273	real_a	reco_a
65.91682106832324	0.03640578816731772	0.007157583333960072	real_b	fake_b
32.48848104969454	0.004679264662000872	0.004127438312353011	real_b	morphed_b
26.500688446530845	0.00304063076443144	0.004390122403091013	real_b	reco_b
