# Supplementary material for: Facial expression morphing: enhancing visual fidelity and preserving facial details in CycleGAN-based expression synthesis
Source: PeerJ Comput Sci. 2024 Oct 25;10:e2438. doi: 10.7717/peerj-cs.2438 (PMC11623074; doi:10.7717/peerj-cs.2438)
Supplement: Supplemental Information 2 [file peerj-cs-10-2438-s002.zip › fid/fearful2sad/UVCGANv2/fid_metrics.csv]

frechet_inception_distance	kernel_inception_distance_mean	kernel_inception_distance_std	dir_a	dir_b
62.605508640155264	0.03364223361545143	0.005582795251090754	real_a	fake_a
31.019031916323343	0.002710812038845498	0.003978307348854559	real_a	morphed_a
30.36540953466708	0.012313614569769942	0.008634529652562605	real_a	reco_a
61.977993649118645	0.03985101623535161	0.005903781221401289	real_b	fake_b
32.267517797479655	0.0036762512207031374	0.004070630319057012	real_b	morphed_b
37.35994682239542	0.023437023925781276	0.007200582348021141	real_b	reco_b
