# Supplementary material for: Facial expression morphing: enhancing visual fidelity and preserving facial details in CycleGAN-based expression synthesis
Source: PeerJ Comput Sci. 2024 Oct 25;10:e2438. doi: 10.7717/peerj-cs.2438 (PMC11623074; doi:10.7717/peerj-cs.2438)
Supplement: Supplemental Information 2 [file peerj-cs-10-2438-s002.zip › fid/fearful2surprised/CycleGAN/fid_metrics.csv]

frechet_inception_distance	kernel_inception_distance_mean	kernel_inception_distance_std	dir_a	dir_b
66.47226326243253	0.03677844200134277	0.016619063750689767	real_a	fake_a
36.220079331987854	0.01239684181213378	0.011930213407043937	real_a	morphed_a
43.035188688020995	0.02178359565734865	0.017667155917801065	real_a	reco_a
77.19360274509599	0.049644584655761735	0.017640155332973622	real_b	fake_b
35.43550737070189	0.005136565399169908	0.011123844745304725	real_b	morphed_b
46.592069329022515	0.030766460418701156	0.018645406751799726	real_b	reco_b
