# Supplementary material for: Facial expression morphing: enhancing visual fidelity and preserving facial details in CycleGAN-based expression synthesis
Source: PeerJ Comput Sci. 2024 Oct 25;10:e2438. doi: 10.7717/peerj-cs.2438 (PMC11623074; doi:10.7717/peerj-cs.2438)
Supplement: Supplemental Information 2 [file peerj-cs-10-2438-s002.zip › fid/fearful2surprised/UVCGANv1/fid_metrics.csv]

frechet_inception_distance	kernel_inception_distance_mean	kernel_inception_distance_std	dir_a	dir_b
62.741518910290566	0.03515203348795571	0.009095042708212875	real_a	fake_a
35.070327878879525	0.010315565660264737	0.005874161331151172	real_a	morphed_a
21.609665445369274	0.0014296434190537966	0.005333421877392553	real_a	reco_a
70.08918708465245	0.03803925984700518	0.011042673588023555	real_b	fake_b
31.10303675813745	0.0033722646077473774	0.004135015288979819	real_b	morphed_b
22.642608498568265	0.0015127509223090163	0.004072096262742374	real_b	reco_b
