# Supplementary material for: Facial expression morphing: enhancing visual fidelity and preserving facial details in CycleGAN-based expression synthesis
Source: PeerJ Comput Sci. 2024 Oct 25;10:e2438. doi: 10.7717/peerj-cs.2438 (PMC11623074; doi:10.7717/peerj-cs.2438)
Supplement: Supplemental Information 2 [file peerj-cs-10-2438-s002.zip › fid/fearful2surprised/UVCGANv2/fid_metrics.csv]

frechet_inception_distance	kernel_inception_distance_mean	kernel_inception_distance_std	dir_a	dir_b
57.127720455430406	0.022437137518988726	0.009683746827124765	real_a	fake_a
38.924765893478074	0.017168972778320284	0.006210801603245926	real_a	morphed_a
45.52797079901984	0.0154453589545356	0.008528188711933078	real_a	reco_a
58.11210204022527	0.01851731397840711	0.005864008803624118	real_b	fake_b
31.351141982560037	0.004231118096245639	0.005444072567930687	real_b	morphed_b
57.38000880740258	0.035859147474500884	0.010838058967310415	real_b	reco_b
