# Supplementary material for: Facial expression morphing: enhancing visual fidelity and preserving facial details in CycleGAN-based expression synthesis
Source: PeerJ Comput Sci. 2024 Oct 25;10:e2438. doi: 10.7717/peerj-cs.2438 (PMC11623074; doi:10.7717/peerj-cs.2438)
Supplement: Supplemental Information 2 [file peerj-cs-10-2438-s002.zip › fid/happy2neutral/CycleGAN/fid_metrics.csv]

frechet_inception_distance	kernel_inception_distance_mean	kernel_inception_distance_std	dir_a	dir_b
71.22051787751678	0.04307092781066894	0.014965944844165963	real_a	fake_a
31.930692514952753	0.007700264739990224	0.012014041788417865	real_a	morphed_a
41.49402943699081	0.02565088233947754	0.01635853339539162	real_a	reco_a
62.34547578578353	0.037059405517578095	0.010886142003985059	real_b	fake_b
27.98395414243535	0.0017933765411377056	0.009621006084525483	real_b	morphed_b
45.285369800518815	0.022813137817382822	0.012788846968600807	real_b	reco_b
