# Supplementary material for: Facial expression morphing: enhancing visual fidelity and preserving facial details in CycleGAN-based expression synthesis
Source: PeerJ Comput Sci. 2024 Oct 25;10:e2438. doi: 10.7717/peerj-cs.2438 (PMC11623074; doi:10.7717/peerj-cs.2438)
Supplement: Supplemental Information 2 [file peerj-cs-10-2438-s002.zip › fid/happy2neutral/UVCGANv1/fid_metrics.csv]

frechet_inception_distance	kernel_inception_distance_mean	kernel_inception_distance_std	dir_a	dir_b
62.52702858769495	0.037953292846679705	0.006509027361975889	real_a	fake_a
26.00009479216567	0.003688187662760418	0.004169531901431421	real_a	morphed_a
17.92608386468558	0.0005186781141493002	0.004454983365113899	real_a	reco_a
66.53774075199512	0.04115629679361982	0.0072210159948731725	real_b	fake_b
26.909168130619847	0.0015954094780816063	0.003791369867262627	real_b	morphed_b
20.677090199622263	0.0012523644341362683	0.003717573453342928	real_b	reco_b
