# Supplementary material for: Facial expression morphing: enhancing visual fidelity and preserving facial details in CycleGAN-based expression synthesis
Source: PeerJ Comput Sci. 2024 Oct 25;10:e2438. doi: 10.7717/peerj-cs.2438 (PMC11623074; doi:10.7717/peerj-cs.2438)
Supplement: Supplemental Information 2 [file peerj-cs-10-2438-s002.zip › fid/happy2neutral/UVCGANv2/fid_metrics.csv]

frechet_inception_distance	kernel_inception_distance_mean	kernel_inception_distance_std	dir_a	dir_b
57.73434646515034	0.03267542826334635	0.00540138839046441	real_a	fake_a
27.003528785910433	0.006095740085177939	0.004407668220489217	real_a	morphed_a
34.21702468799752	0.024322307332356786	0.007458301830412135	real_a	reco_a
51.233756327747216	0.01888169793023001	0.0053226867934468855	real_b	fake_b
26.421460304344677	0.0005438215467665098	0.0037026080728396237	real_b	morphed_b
42.61175353867821	0.03063563774956596	0.007850258089887258	real_b	reco_b
