# Supplementary material for: Facial expression morphing: enhancing visual fidelity and preserving facial details in CycleGAN-based expression synthesis
Source: PeerJ Comput Sci. 2024 Oct 25;10:e2438. doi: 10.7717/peerj-cs.2438 (PMC11623074; doi:10.7717/peerj-cs.2438)
Supplement: Supplemental Information 2 [file peerj-cs-10-2438-s002.zip › fid/happy2sad/CycleGAN/fid_metrics.csv]

frechet_inception_distance	kernel_inception_distance_mean	kernel_inception_distance_std	dir_a	dir_b
71.42581323535715	0.04227008247375486	0.013399113713213442	real_a	fake_a
31.658050508740942	0.009632095336914061	0.013081340914693316	real_a	morphed_a
42.567917529188946	0.027301154327392572	0.01695494694739984	real_a	reco_a
86.11041831195607	0.05561643028259281	0.01583592121060418	real_b	fake_b
39.18426745586538	0.013373059844970708	0.012258461672321903	real_b	morphed_b
50.44708668850609	0.035738633346557636	0.014275854891509903	real_b	reco_b
