# Supplementary material for: Facial expression morphing: enhancing visual fidelity and preserving facial details in CycleGAN-based expression synthesis
Source: PeerJ Comput Sci. 2024 Oct 25;10:e2438. doi: 10.7717/peerj-cs.2438 (PMC11623074; doi:10.7717/peerj-cs.2438)
Supplement: Supplemental Information 2 [file peerj-cs-10-2438-s002.zip › fid/happy2sad/UVCGANv1/fid_metrics.csv]

frechet_inception_distance	kernel_inception_distance_mean	kernel_inception_distance_std	dir_a	dir_b
82.33228338000146	0.05705490010579426	0.008648089966846623	real_a	fake_a
28.58927991012792	0.002727774386935775	0.00456303954323282	real_a	morphed_a
22.03980522917125	0.0018583479139539572	0.004059401247204234	real_a	reco_a
79.55820122730248	0.053397290378146674	0.010200278151079054	real_b	fake_b
36.93160690476735	0.00746201985677084	0.004691630762085228	real_b	morphed_b
24.081615303099618	0.004373059760199651	0.005472450713304492	real_b	reco_b
