# Supplementary material for: Facial expression morphing: enhancing visual fidelity and preserving facial details in CycleGAN-based expression synthesis
Source: PeerJ Comput Sci. 2024 Oct 25;10:e2438. doi: 10.7717/peerj-cs.2438 (PMC11623074; doi:10.7717/peerj-cs.2438)
Supplement: Supplemental Information 2 [file peerj-cs-10-2438-s002.zip › fid/happy2sad/UVCGANv2/fid_metrics.csv]

frechet_inception_distance	kernel_inception_distance_mean	kernel_inception_distance_std	dir_a	dir_b
75.3431212510591	0.04403883395724824	0.008485152072685374	real_a	fake_a
28.541129549312657	0.002545863850911454	0.004467593432274114	real_a	morphed_a
32.06126705201423	0.017024782647026906	0.007400073517852162	real_a	reco_a
61.491510534752365	0.02711692097981772	0.005888797247052582	real_b	fake_b
34.57626912269256	0.0062728040907117895	0.004800758217368515	real_b	morphed_b
36.597517911722605	0.020980686102973083	0.0063232280008031485	real_b	reco_b
