# Supplementary material for: Facial expression morphing: enhancing visual fidelity and preserving facial details in CycleGAN-based expression synthesis
Source: PeerJ Comput Sci. 2024 Oct 25;10:e2438. doi: 10.7717/peerj-cs.2438 (PMC11623074; doi:10.7717/peerj-cs.2438)
Supplement: Supplemental Information 2 [file peerj-cs-10-2438-s002.zip › fid/happy2surprised/CycleGAN/fid_metrics.csv]

frechet_inception_distance	kernel_inception_distance_mean	kernel_inception_distance_std	dir_a	dir_b
72.52062343332656	0.04337974815368655	0.01234456166256878	real_a	fake_a
38.88013172677856	0.01795737152099609	0.014105547124551424	real_a	morphed_a
49.68670242785049	0.036093554306030284	0.015420510855665644	real_a	reco_a
89.3508267675281	0.06657677230834963	0.016375265652300696	real_b	fake_b
48.32820310085653	0.018836046218872075	0.012481056714711022	real_b	morphed_b
49.70694196498826	0.03049402694702149	0.016836020932709264	real_b	reco_b
