# Supplementary material for: Facial expression morphing: enhancing visual fidelity and preserving facial details in CycleGAN-based expression synthesis
Source: PeerJ Comput Sci. 2024 Oct 25;10:e2438. doi: 10.7717/peerj-cs.2438 (PMC11623074; doi:10.7717/peerj-cs.2438)
Supplement: Supplemental Information 2 [file peerj-cs-10-2438-s002.zip › fid/happy2surprised/UVCGANv1/fid_metrics.csv]

frechet_inception_distance	kernel_inception_distance_mean	kernel_inception_distance_std	dir_a	dir_b
77.55684201429676	0.06065315077039929	0.008625391375648656	real_a	fake_a
32.63988644751962	0.006276805623372393	0.004618997759912444	real_a	morphed_a
27.60780781123094	0.010332532755533853	0.006042105148206065	real_a	reco_a
66.75435032995618	0.039990443929036446	0.007191383642052504	real_b	fake_b
39.76791491420093	0.008090633816189236	0.005240432365000727	real_b	morphed_b
32.623818504238926	0.013834479098849837	0.005678401747377138	real_b	reco_b
