# Supplementary material for: Facial expression morphing: enhancing visual fidelity and preserving facial details in CycleGAN-based expression synthesis
Source: PeerJ Comput Sci. 2024 Oct 25;10:e2438. doi: 10.7717/peerj-cs.2438 (PMC11623074; doi:10.7717/peerj-cs.2438)
Supplement: Supplemental Information 2 [file peerj-cs-10-2438-s002.zip › fid/happy2surprised/UVCGANv2/fid_metrics.csv]

frechet_inception_distance	kernel_inception_distance_mean	kernel_inception_distance_std	dir_a	dir_b
68.98837368075813	0.04323912896050345	0.005990302433383837	real_a	fake_a
32.428034101623055	0.007686228095160556	0.004463525770497902	real_a	morphed_a
33.652634492873446	0.018646557956271712	0.00685921708050359	real_a	reco_a
63.171393401777976	0.03253843519422741	0.007253870467104917	real_b	fake_b
36.671902478734886	0.006484865993923621	0.005486905418532917	real_b	morphed_b
33.09007105091651	0.016604247029622394	0.006806331477864582	real_b	reco_b
