# Supplementary material for: Facial expression morphing: enhancing visual fidelity and preserving facial details in CycleGAN-based expression synthesis
Source: PeerJ Comput Sci. 2024 Oct 25;10:e2438. doi: 10.7717/peerj-cs.2438 (PMC11623074; doi:10.7717/peerj-cs.2438)
Supplement: Supplemental Information 2 [file peerj-cs-10-2438-s002.zip › fid/neutral2sad/CycleGAN/fid_metrics.csv]

frechet_inception_distance	kernel_inception_distance_mean	kernel_inception_distance_std	dir_a	dir_b
62.41602983967129	0.028499111175537103	0.013817620353491083	real_a	fake_a
38.94111475990493	0.00830962448120117	0.013983861612622522	real_a	morphed_a
53.08896265313866	0.027646680831909118	0.015487883829821055	real_a	reco_a
80.19518855387693	0.04169540710449219	0.013194673571703707	real_b	fake_b
41.44531503344841	0.016141698837280293	0.0124534883426536	real_b	morphed_b
44.888954937356345	0.020170407485961925	0.016786948959485563	real_b	reco_b
