# Supplementary material for: Facial expression morphing: enhancing visual fidelity and preserving facial details in CycleGAN-based expression synthesis
Source: PeerJ Comput Sci. 2024 Oct 25;10:e2438. doi: 10.7717/peerj-cs.2438 (PMC11623074; doi:10.7717/peerj-cs.2438)
Supplement: Supplemental Information 2 [file peerj-cs-10-2438-s002.zip › fid/neutral2sad/UVCGANv1/fid_metrics.csv]

frechet_inception_distance	kernel_inception_distance_mean	kernel_inception_distance_std	dir_a	dir_b
70.72887021927757	0.037800383843315986	0.008141856409557871	real_a	fake_a
30.753374204223768	0.0020961554633246093	0.00386688358361641	real_a	morphed_a
21.18213056211023	0.00037625562879775034	0.004163057690912389	real_a	reco_a
73.79309169976881	0.04564478963216141	0.009571122298629213	real_b	fake_b
35.61644916825533	0.006547239515516465	0.004386850273562456	real_b	morphed_b
27.034316761500563	0.004679910956488724	0.005685338561799468	real_b	reco_b
