# Supplementary material for: Facial expression morphing: enhancing visual fidelity and preserving facial details in CycleGAN-based expression synthesis
Source: PeerJ Comput Sci. 2024 Oct 25;10:e2438. doi: 10.7717/peerj-cs.2438 (PMC11623074; doi:10.7717/peerj-cs.2438)
Supplement: Supplemental Information 2 [file peerj-cs-10-2438-s002.zip › fid/neutral2sad/UVCGANv2/fid_metrics.csv]

frechet_inception_distance	kernel_inception_distance_mean	kernel_inception_distance_std	dir_a	dir_b
71.69238108569306	0.03197494812011717	0.0062684022655714496	real_a	fake_a
28.43103295859536	0.0005325686984591815	0.0035130605817662343	real_a	morphed_a
26.834715129990315	0.01624742770724823	0.005944791578462036	real_a	reco_a
64.2294827543549	0.04069361233181421	0.006084291341671272	real_b	fake_b
33.27265085561562	0.006830975341796863	0.004994982041158528	real_b	morphed_b
37.07017492749105	0.020078304375542557	0.007303991865861268	real_b	reco_b
