# Supplementary material for: Facial expression morphing: enhancing visual fidelity and preserving facial details in CycleGAN-based expression synthesis
Source: PeerJ Comput Sci. 2024 Oct 25;10:e2438. doi: 10.7717/peerj-cs.2438 (PMC11623074; doi:10.7717/peerj-cs.2438)
Supplement: Supplemental Information 2 [file peerj-cs-10-2438-s002.zip › fid/neutral2surprised/CycleGAN/fid_metrics.csv]

frechet_inception_distance	kernel_inception_distance_mean	kernel_inception_distance_std	dir_a	dir_b
76.7067959316524	0.04784784507751463	0.015203281423608841	real_a	fake_a
40.07138674941802	0.011491111755371106	0.015078450849907804	real_a	morphed_a
47.72742861904649	0.029889204025268602	0.014233408981022374	real_a	reco_a
85.05468634058383	0.07063590354919436	0.01313217175584668	real_b	fake_b
37.15935632955573	0.011456803894043008	0.009724559337291407	real_b	morphed_b
46.67651643200336	0.02877144050598143	0.017305279212371225	real_b	reco_b
