# Supplementary material for: Facial expression morphing: enhancing visual fidelity and preserving facial details in CycleGAN-based expression synthesis
Source: PeerJ Comput Sci. 2024 Oct 25;10:e2438. doi: 10.7717/peerj-cs.2438 (PMC11623074; doi:10.7717/peerj-cs.2438)
Supplement: Supplemental Information 2 [file peerj-cs-10-2438-s002.zip › fid/neutral2surprised/UVCGANv1/fid_metrics.csv]

frechet_inception_distance	kernel_inception_distance_mean	kernel_inception_distance_std	dir_a	dir_b
74.56182610590517	0.0515091576470269	0.005970397311261176	real_a	fake_a
34.767075633739644	0.007399948798285614	0.0035393449558130696	real_a	morphed_a
25.775272589117705	0.009587493218315979	0.004731611311925993	real_a	reco_a
70.2902051661386	0.04537249721950956	0.0072315385162285365	real_b	fake_b
35.42180789549626	0.004196012030707443	0.004729592101809617	real_b	morphed_b
31.887826856707598	0.007470786539713519	0.00474788764090298	real_b	reco_b
