# Supplementary material for: Facial expression morphing: enhancing visual fidelity and preserving facial details in CycleGAN-based expression synthesis
Source: PeerJ Comput Sci. 2024 Oct 25;10:e2438. doi: 10.7717/peerj-cs.2438 (PMC11623074; doi:10.7717/peerj-cs.2438)
Supplement: Supplemental Information 2 [file peerj-cs-10-2438-s002.zip › fid/neutral2surprised/UVCGANv2/fid_metrics.csv]

frechet_inception_distance	kernel_inception_distance_mean	kernel_inception_distance_std	dir_a	dir_b
64.03765797753181	0.03661382954915367	0.00609823549921261	real_a	fake_a
31.344300055454354	0.006944252183702275	0.0036329542543448033	real_a	morphed_a
34.135973901839044	0.022488584730360257	0.006854554149392031	real_a	reco_a
64.26334276733706	0.03918798116048178	0.007177512199246953	real_b	fake_b
33.885296438998125	0.005204855346679724	0.004395425750016471	real_b	morphed_b
34.67338593811654	0.015776457383897567	0.006593807341518793	real_b	reco_b
