# Supplementary material for: Facial expression morphing: enhancing visual fidelity and preserving facial details in CycleGAN-based expression synthesis
Source: PeerJ Comput Sci. 2024 Oct 25;10:e2438. doi: 10.7717/peerj-cs.2438 (PMC11623074; doi:10.7717/peerj-cs.2438)
Supplement: Supplemental Information 2 [file peerj-cs-10-2438-s002.zip › fid/sad2surprised/CycleGAN/fid_metrics.csv]

frechet_inception_distance	kernel_inception_distance_mean	kernel_inception_distance_std	dir_a	dir_b
73.39092869541552	0.043060013961792	0.01297817218607703	real_a	fake_a
44.962474208547505	0.019281745529174797	0.011899599683135604	real_a	morphed_a
49.24760685313095	0.031154465484619122	0.01438441345988034	real_a	reco_a
76.22626090976746	0.04517587127685546	0.012385433454977916	real_b	fake_b
35.803690716102025	0.004163446426391588	0.01006292191409553	real_b	morphed_b
44.794307885213655	0.028961159133911122	0.018214222434317823	real_b	reco_b
