# Supplementary material for: Facial expression morphing: enhancing visual fidelity and preserving facial details in CycleGAN-based expression synthesis
Source: PeerJ Comput Sci. 2024 Oct 25;10:e2438. doi: 10.7717/peerj-cs.2438 (PMC11623074; doi:10.7717/peerj-cs.2438)
Supplement: Supplemental Information 2 [file peerj-cs-10-2438-s002.zip › fid/sad2surprised/UVCGANv1/fid_metrics.csv]

frechet_inception_distance	kernel_inception_distance_mean	kernel_inception_distance_std	dir_a	dir_b
66.10890334770049	0.0399016320122613	0.006307343097075843	real_a	fake_a
40.41926297588001	0.013018827989366284	0.005182458210794254	real_a	morphed_a
22.64538132118477	0.0020394243028428695	0.003898454548634968	real_a	reco_a
67.18419548228846	0.04152255113389759	0.007807581236772352	real_b	fake_b
30.883931652480214	0.0022781985812717043	0.004691048112085509	real_b	morphed_b
25.770505102212752	0.0027130964491102636	0.004060313012576377	real_b	reco_b
