# Supplementary material for: Facial expression morphing: enhancing visual fidelity and preserving facial details in CycleGAN-based expression synthesis
Source: PeerJ Comput Sci. 2024 Oct 25;10:e2438. doi: 10.7717/peerj-cs.2438 (PMC11623074; doi:10.7717/peerj-cs.2438)
Supplement: Supplemental Information 2 [file peerj-cs-10-2438-s002.zip › fid/sad2surprised/UVCGANv2/fid_metrics.csv]

frechet_inception_distance	kernel_inception_distance_mean	kernel_inception_distance_std	dir_a	dir_b
57.8183703459844	0.027275174628363697	0.005988111899494502	real_a	fake_a
42.02185755244147	0.015906298149956602	0.005902116938668624	real_a	morphed_a
39.25641608931399	0.021322844102647575	0.005909985765789979	real_a	reco_a
63.08840748172332	0.023090908474392373	0.00649856752145153	real_b	fake_b
31.747908045033455	0.002024350653754343	0.004597041873508389	real_b	morphed_b
34.08463925842731	0.01538149719238283	0.00611720334980155	real_b	reco_b
