# Supplementary material for: Facial expression morphing: enhancing visual fidelity and preserving facial details in CycleGAN-based expression synthesis
Source: PeerJ Comput Sci. 2024 Oct 25;10:e2438. doi: 10.7717/peerj-cs.2438 (PMC11623074; doi:10.7717/peerj-cs.2438)
Supplement: Supplemental Information 2 [file peerj-cs-10-2438-s002.zip › fsd.csv]

Model	n	mean	std	min	max
CycleGAN	756	0.855812904	0.197059128	0.046171118	1.383100986
UVCGANv1	756	0.74780136	0.154523599	0.04260727	1.187187076
UVCGANv2	756	0.69413618	0.149242256	0.015655309	1.174103975
CycleGAN+FEM	756	0.763047071	0.185571221	0.038595479	1.238537669
UVCGANv1+FEM	756	0.680219937	0.147722977	0.048377164	1.140632391
UVCGANv2+FEM	756	0.633137122	0.143602801	0.01727204	1.056716084
