# Supplementary material for: Facial expression morphing: enhancing visual fidelity and preserving facial details in CycleGAN-based expression synthesis
Source: PeerJ Comput Sci. 2024 Oct 25;10:e2438. doi: 10.7717/peerj-cs.2438 (PMC11623074; doi:10.7717/peerj-cs.2438)
Supplement: Supplemental Information 2 [file peerj-cs-10-2438-s002.zip › successrate.csv]

Model	Input domain	Output domain	Accuracy
CycleGAN	contemptuous	angry	1
CycleGAN	angry	contemptuous	0.48
UVCGANv2	contemptuous	angry	1
UVCGANv2	angry	contemptuous	0.93
UVCGANv1	contemptuous	angry	1
UVCGANv1	angry	contemptuous	0.89
CycleGAN	disgusted	angry	1
CycleGAN	angry	disgusted	1
UVCGANv2	disgusted	angry	1
UVCGANv2	angry	disgusted	1
UVCGANv1	disgusted	angry	1
UVCGANv1	angry	disgusted	1
CycleGAN	fearful	angry	0.93
CycleGAN	angry	fearful	0.89
UVCGANv2	fearful	angry	1
UVCGANv2	angry	fearful	1
UVCGANv1	fearful	angry	1
UVCGANv1	angry	fearful	1
CycleGAN	happy	angry	1
CycleGAN	angry	happy	0.93
UVCGANv2	happy	angry	1
UVCGANv2	angry	happy	1
UVCGANv1	happy	angry	1
UVCGANv1	angry	happy	1
CycleGAN	neutral	angry	0.96
CycleGAN	angry	neutral	0.96
UVCGANv2	neutral	angry	1
UVCGANv2	angry	neutral	0.96
UVCGANv1	neutral	angry	1
UVCGANv1	angry	neutral	0.85
CycleGAN	sad	angry	0.78
CycleGAN	angry	sad	1
UVCGANv2	sad	angry	1
UVCGANv2	angry	sad	1
UVCGANv1	sad	angry	1
UVCGANv1	angry	sad	1
CycleGAN	surprised	angry	0.96
CycleGAN	angry	surprised	1
UVCGANv2	surprised	angry	1
UVCGANv2	angry	surprised	1
UVCGANv1	surprised	angry	1
UVCGANv1	angry	surprised	1
CycleGAN	disgusted	contemptuous	0.74
CycleGAN	contemptuous	disgusted	0.93
UVCGANv2	disgusted	contemptuous	0.89
UVCGANv2	contemptuous	disgusted	1
UVCGANv1	disgusted	contemptuous	0.81
UVCGANv1	contemptuous	disgusted	1
CycleGAN	fearful	contemptuous	0.26
CycleGAN	contemptuous	fearful	0.93
UVCGANv2	fearful	contemptuous	0.85
UVCGANv2	contemptuous	fearful	0.96
UVCGANv1	fearful	contemptuous	0.78
UVCGANv1	contemptuous	fearful	1
CycleGAN	happy	contemptuous	0.78
CycleGAN	contemptuous	happy	0.96
UVCGANv2	happy	contemptuous	0.93
UVCGANv2	contemptuous	happy	1
UVCGANv1	happy	contemptuous	0.81
UVCGANv1	contemptuous	happy	0.93
CycleGAN	neutral	contemptuous	0.19
CycleGAN	contemptuous	neutral	0.78
UVCGANv2	neutral	contemptuous	0.89
UVCGANv2	contemptuous	neutral	0.89
UVCGANv1	neutral	contemptuous	0.78
UVCGANv1	contemptuous	neutral	0.85
CycleGAN	sad	contemptuous	0.3
CycleGAN	contemptuous	sad	0.74
UVCGANv2	sad	contemptuous	0.93
UVCGANv2	contemptuous	sad	1
UVCGANv1	sad	contemptuous	0.81
UVCGANv1	contemptuous	sad	0.96
CycleGAN	surprised	contemptuous	0.63
CycleGAN	contemptuous	surprised	1
UVCGANv2	surprised	contemptuous	1
UVCGANv2	contemptuous	surprised	1
UVCGANv1	surprised	contemptuous	0.81
UVCGANv1	contemptuous	surprised	1
CycleGAN	fearful	disgusted	0.81
CycleGAN	disgusted	fearful	0.89
UVCGANv2	fearful	disgusted	1
UVCGANv2	disgusted	fearful	1
UVCGANv1	fearful	disgusted	1
UVCGANv1	disgusted	fearful	0.93
CycleGAN	happy	disgusted	0.96
CycleGAN	disgusted	happy	0.93
UVCGANv2	happy	disgusted	1
UVCGANv2	disgusted	happy	1
UVCGANv1	happy	disgusted	1
UVCGANv1	disgusted	happy	1
CycleGAN	neutral	disgusted	1
CycleGAN	disgusted	neutral	1
UVCGANv2	neutral	disgusted	1
UVCGANv2	disgusted	neutral	1
UVCGANv1	neutral	disgusted	1
UVCGANv1	disgusted	neutral	0.96
CycleGAN	sad	disgusted	0.93
CycleGAN	disgusted	sad	0.78
UVCGANv2	sad	disgusted	1
UVCGANv2	disgusted	sad	1
UVCGANv1	sad	disgusted	1
UVCGANv1	disgusted	sad	1
CycleGAN	surprised	disgusted	0.93
CycleGAN	disgusted	surprised	1
UVCGANv2	surprised	disgusted	1
UVCGANv2	disgusted	surprised	1
UVCGANv1	surprised	disgusted	1
UVCGANv1	disgusted	surprised	1
CycleGAN	happy	fearful	0.93
CycleGAN	fearful	happy	0.96
UVCGANv2	happy	fearful	1
UVCGANv2	fearful	happy	1
UVCGANv1	happy	fearful	1
UVCGANv1	fearful	happy	1
CycleGAN	neutral	fearful	0.93
CycleGAN	fearful	neutral	0.89
UVCGANv2	neutral	fearful	1
UVCGANv2	fearful	neutral	1
UVCGANv1	neutral	fearful	1
UVCGANv1	fearful	neutral	1
CycleGAN	sad	fearful	0.74
CycleGAN	fearful	sad	0.89
UVCGANv2	sad	fearful	1
UVCGANv2	fearful	sad	1
UVCGANv1	sad	fearful	1
UVCGANv1	fearful	sad	1
CycleGAN	surprised	fearful	0.89
CycleGAN	fearful	surprised	1
UVCGANv2	surprised	fearful	1
UVCGANv2	fearful	surprised	0.93
UVCGANv1	surprised	fearful	0.96
UVCGANv1	fearful	surprised	0.96
CycleGAN	neutral	happy	1
CycleGAN	happy	neutral	1
UVCGANv2	neutral	happy	1
UVCGANv2	happy	neutral	1
UVCGANv1	neutral	happy	1
UVCGANv1	happy	neutral	0.96
CycleGAN	sad	happy	1
CycleGAN	happy	sad	0.93
UVCGANv2	sad	happy	1
UVCGANv2	happy	sad	1
UVCGANv1	sad	happy	1
UVCGANv1	happy	sad	0.96
CycleGAN	surprised	happy	0.96
CycleGAN	happy	surprised	1
UVCGANv2	surprised	happy	1
UVCGANv2	happy	surprised	1
UVCGANv1	surprised	happy	1
UVCGANv1	happy	surprised	1
CycleGAN	sad	neutral	0.52
CycleGAN	neutral	sad	0.7
UVCGANv2	sad	neutral	0.89
UVCGANv2	neutral	sad	1
UVCGANv1	sad	neutral	0.96
UVCGANv1	neutral	sad	0.96
CycleGAN	surprised	neutral	0.85
CycleGAN	neutral	surprised	1
UVCGANv2	surprised	neutral	1
UVCGANv2	neutral	surprised	0.96
UVCGANv1	surprised	neutral	0.93
UVCGANv1	neutral	surprised	1
CycleGAN	surprised	sad	1
CycleGAN	sad	surprised	0.96
UVCGANv2	surprised	sad	1
UVCGANv2	sad	surprised	1
UVCGANv1	surprised	sad	1
UVCGANv1	sad	surprised	1
